# Supplementary material for: Multi-omics analysis and single-cell sequencing revealed the lysosome associated molecular subtypes and prognostic model development of papillary thyroid carcinoma
Source: PLoS One. 2025 Jun 10;20(6):e0325486. doi: 10.1371/journal.pone.0325486 (PMC12151391; doi:10.1371/journal.pone.0325486)
Supplement: S1 Table — (XLSX) [file pone.0325486.s001.xlsx]

## Sheet: Sheet1
Supplementary table 1. Baseline characterization of normal and PTC samples in TCGA database.
Dataset name	TCGA dataset
Samples types	Normal	Papillary thyroid carcinoma
	59(10.55%)	500(89.45%)
Sex, n (%)
Female	/	366(65.47%)
Male	/	134(23.97%)
Age, n (%)
≥65	/	429(76.74%)
＜65	/	71(12.70%)
Stage, n (%)
Stage I	/	281(50.27%)
Stage II	/	52(9.30%)
Stage III	/	112(20.04%)
Stage IV	/	55(9.84%)
T stage, n (%)
T I	/	141(25.22%)
T II	/	166(29.70%)
T III	/	170(30.41%)
T IV	/	23(4.11%)
M stage, n (%)
M 0	/	279(49.91%)
M 1	/	9(1.61%)
M X	/	212(37.92%)
N stage, n (%)
N 0	/	228(40.79%)
N 1	/	224(40.07%)
N X	/	48(8.59%)
