# Supplementary material for: Multi-omics analysis and single-cell sequencing revealed the lysosome associated molecular subtypes and prognostic model development of papillary thyroid carcinoma
Source: PLoS One. 2025 Jun 10;20(6):e0325486. doi: 10.1371/journal.pone.0325486 (PMC12151391; doi:10.1371/journal.pone.0325486)
Supplement: S2 Table — (XLSX) [file pone.0325486.s002.xlsx]

## Sheet: Sheet1
Supplementary Table 2. The gene list of lysosome reltaed genes.
AP1M2
AP3S2
TCIRG1
NPC2
AP4B1
CTSC
AP3M2
AP4S1
AP1S1
AP3S1
TPP1
CLN3
CLN5
CLTA
CLTB
CLTC
AP1S3
HGSNAT
CTNS
CTSB
CTSD
CTSE
CTSG
CTSH
CTSK
CTSL
CTSV
CTSO
CTSS
CTSW
CTSZ
AP1B1
AP1G1
AGA
DNASE2
ABCA2
ARSG
GGA2
GGA3
AP4E1
ABCB9
ATP6V0A2
PLA2G15
ATP6V0D2
FUCA1
GAA
MFSD8
GALC
GALNS
GGA1
GBA
SLC17A5
AP3M1
LAMP3
GLA
GLB1
GM2A
GNS
SUMF1
GUSB
HEXA
HEXB
HYAL1
IDS
IDUA
IGF2R
LAMP1
LAMP2
LIPA
M6PR
ARSA
ARSB
MAN2B1
MANBA
ASAH1
NAGA
NAGLU
NEU1
NPC1
SLC11A2
ATP6V0A4
NAGPA
ATP6V1H
ATP6V0C
ACP2
ATP6V0B
ATP6V0A1
ATP6AP1
ACP5
CTSA
LAPTM4B
PPT1
LGMN
PSAP
MCOLN1
DNASE2B
SORT1
SGSH
SLC11A1
SMPD1
PSAPL1
LAPTM5
GNPTAB
AP3B2
CLTCL1
GNPTG
AP3B1
CTSF
CD164
AP1S2
AP1M1
AP3D1
ATP6V0D1
AP4M1
PPT2
NAPSA
SCARB2
ENTPD4
CD63
CD68
LAPTM4A
ACR
ADRB2
ANKRD27
AZU1
BCL10
CASC5
CORO1A
CYLC1
HLA-DOB
HLA-DRA
HPS1
HPS4
HYAL2
IFI30
IL8RB
KCNE1
KCNE2
LRP2
MPO
MYO7A
NEU4
RAB14
RAB7A
RAB9A
RAMP2
RAMP3
SFTPD
SPACA3
SRGN
STS
TIAL1
TOM1
TOM1L1
TRIM23
TSPAN8
TYR
USE1
USP4
USP5
USP6
VAMP4
VPS45
