# Supplementary material for: Multi-omics analysis and single-cell sequencing revealed the lysosome associated molecular subtypes and prognostic model development of papillary thyroid carcinoma
Source: PLoS One. 2025 Jun 10;20(6):e0325486. doi: 10.1371/journal.pone.0325486 (PMC12151391; doi:10.1371/journal.pone.0325486)
Supplement: S3 Table — (XLSX) [file pone.0325486.s003.xlsx]

## Sheet: Sheet2
Supplementary Table 3. Identification of differentially expressed genes between cell populations
ID	p_val	avg_log2FC	pct.1	pct.2	p_val_adj	cluster	gene
C1QA	0	3.40131	0.869	0.141	0	0	C1QA
AIF1	0	2.59442	0.906	0.186	0	0	AIF1
C1QC	0	3.10413	0.859	0.153	0	0	C1QC
FCER1G	0	2.47342	0.909	0.203	0	0	FCER1G
C1QB	0	3.34313	0.839	0.137	0	0	C1QB
TYROBP	0	2.36599	0.98	0.28	0	0	TYROBP
MS4A6A	0	2.9494	0.842	0.146	0	0	MS4A6A
HLA-DQA1	0	2.48898	0.958	0.318	0	0	HLA-DQA1
HLA-DQB1	0	2.56893	0.93	0.301	0	0	HLA-DQB1
LYZ	0	1.87144	0.871	0.246	0	0	LYZ
HLA-DMA	0	2.28599	0.87	0.267	0	0	HLA-DMA
MNDA	0	2.39807	0.719	0.131	0	0	MNDA
CD68	0	2.43774	0.71	0.13	0	0	CD68
FCGR2A	0	2.73547	0.678	0.1	0	0	FCGR2A
FCGR3A	0	2.62987	0.696	0.119	0	0	FCGR3A
CYBB	0	2.32132	0.703	0.127	0	0	CYBB
IGSF6	0	2.29383	0.701	0.126	0	0	IGSF6
LST1	0	2.04027	0.703	0.139	0	0	LST1
MS4A7	0	3.0542	0.655	0.092	0	0	MS4A7
HLA-DRB5	0	2.44992	0.96	0.398	0	0	HLA-DRB5
CTSZ	0	2.11079	0.775	0.221	0	0	CTSZ
FGL2	0	2.18679	0.689	0.14	0	0	FGL2
C1orf162	0	2.60087	0.644	0.105	0	0	C1orf162
HLA-DQA2	0	1.98226	0.788	0.249	0	0	HLA-DQA2
MARCKS	0	2.08058	0.745	0.207	0	0	MARCKS
LAPTM5	0	1.58305	0.789	0.257	0	0	LAPTM5
ALOX5AP	0	2.19469	0.716	0.185	0	0	ALOX5AP
GRN	0	1.96392	0.78	0.25	0	0	GRN
IER3	0	2.3496	0.799	0.27	0	0	IER3
CD14	0	2.81296	0.639	0.12	0	0	CD14
FCGRT	0	2.19184	0.719	0.206	0	0	FCGRT
SGK1	0	2.35276	0.687	0.176	0	0	SGK1
HLA-DPB1	0	2.49283	0.986	0.478	0	0	HLA-DPB1
SPI1	0	2.21637	0.615	0.107	0	0	SPI1
TMEM176B	0	2.25225	0.659	0.153	0	0	TMEM176B
YWHAH	0	1.90273	0.801	0.3	0	0	YWHAH
HLA-DMB	0	2.26955	0.636	0.136	0	0	HLA-DMB
RGS10	0	1.91822	0.685	0.189	0	0	RGS10
HLA-DPA1	0	2.40042	0.996	0.504	0	0	HLA-DPA1
SRGN	0	1.32841	0.899	0.409	0	0	SRGN
COTL1	0	1.22016	0.784	0.295	0	0	COTL1
CLEC7A	0	2.64494	0.573	0.088	0	0	CLEC7A
MSR1	0	2.7654	0.551	0.067	0	0	MSR1
ITGB2	0	1.45376	0.689	0.209	0	0	ITGB2
TYMP	0	1.51646	0.79	0.314	0	0	TYMP
GPR183	0	2.22262	0.608	0.136	0	0	GPR183
F13A1	0	3.07686	0.521	0.055	0	0	F13A1
RNASE6	0	2.96491	0.522	0.062	0	0	RNASE6
CCL3	0	2.39972	0.728	0.27	0	0	CCL3
CTSS	0	1.25178	0.789	0.339	0	0	CTSS
RNASET2	0	1.67431	0.659	0.214	0	0	RNASET2
PYCARD	0	1.67152	0.62	0.177	0	0	PYCARD
CD83	0	2.19666	0.569	0.132	0	0	CD83
MRC1	0	2.62668	0.517	0.082	0	0	MRC1
SAMHD1	0	1.51874	0.626	0.191	0	0	SAMHD1
CAPG	0	1.38139	0.754	0.325	0	0	CAPG
CSF1R	0	2.76496	0.489	0.062	0	0	CSF1R
MEF2C	0	1.53386	0.598	0.171	0	0	MEF2C
GPR34	0	3.58254	0.467	0.041	0	0	GPR34
CST3	0	1.78726	0.979	0.553	0	0	CST3
LY86	0	2.95076	0.48	0.057	0	0	LY86
GLUL	0	1.31976	0.729	0.307	0	0	GLUL
MS4A4A	0	3.15835	0.477	0.055	0	0	MS4A4A
RGS1	0	1.52261	0.72	0.299	0	0	RGS1
BCL2A1	0	2.07731	0.536	0.12	0	0	BCL2A1
CCL3L3	0	2.44914	0.583	0.167	0	0	CCL3L3
FAM26F	0	2.65312	0.478	0.063	0	0	FAM26F
RNF130	0	1.88204	0.551	0.137	0	0	RNF130
HLA-DRA	0	2.69158	0.999	0.585	0	0	HLA-DRA
ZFP36	0	1.3922	0.782	0.369	0	0	ZFP36
CD37	0	1.16015	0.62	0.21	0	0	CD37
SLCO2B1	0	3.37719	0.445	0.039	0	0	SLCO2B1
PLXDC2	0	2.21442	0.5	0.097	0	0	PLXDC2
CD86	0	2.64205	0.469	0.066	0	0	CD86
CD163	0	3.01124	0.45	0.049	0	0	CD163
IL1B	0	2.61166	0.499	0.1	0	0	IL1B
TNFSF13B	0	2.15548	0.484	0.086	0	0	TNFSF13B
PLEK	0	1.58317	0.529	0.132	0	0	PLEK
PPT1	0	1.66556	0.559	0.165	0	0	PPT1
LY96	0	2.21644	0.484	0.09	0	0	LY96
GPX1	0	1.66635	0.945	0.553	0	0	GPX1
KCTD12	0	2.0405	0.486	0.095	0	0	KCTD12
IFNGR1	0	1.59314	0.619	0.23	0	0	IFNGR1
CEBPD	0	1.58323	0.702	0.317	0	0	CEBPD
MFSD1	0	2.06455	0.497	0.113	0	0	MFSD1
TREM2	0	2.90869	0.43	0.046	0	0	TREM2
RAB32	0	2.03501	0.48	0.098	0	0	RAB32
ETS2	0	1.76808	0.508	0.128	0	0	ETS2
OGFRL1	0	1.9002	0.482	0.104	0	0	OGFRL1
HLA-DRB1	0	2.31397	0.998	0.625	0	0	HLA-DRB1
DAB2	0	2.41813	0.459	0.089	0	0	DAB2
IL18	0	1.90341	0.474	0.106	0	0	IL18
NFKBIA	0	1.23522	0.887	0.519	0	0	NFKBIA
C3	0	1.90598	0.483	0.116	0	0	C3
SLC8A1	0	2.21879	0.435	0.07	0	0	SLC8A1
P2RY13	0	3.02857	0.416	0.053	0	0	P2RY13
GLIPR1	0	1.65854	0.489	0.127	0	0	GLIPR1
C3AR1	0	2.98429	0.402	0.043	0	0	C3AR1
MEF2A	0	1.42739	0.509	0.157	0	0	MEF2A
LPAR6	0	1.93523	0.456	0.105	0	0	LPAR6
ADAP2	0	2.73108	0.402	0.055	0	0	ADAP2
AP1S2	0	1.50893	0.487	0.14	0	0	AP1S2
ALDH2	0	1.89202	0.438	0.093	0	0	ALDH2
TMEM176A	0	2.07726	0.43	0.086	0	0	TMEM176A
CXCL16	0	1.82915	0.442	0.1	0	0	CXCL16
CXCL8	0	1.65788	0.502	0.163	0	0	CXCL8
RHOG	0	1.37862	0.487	0.148	0	0	RHOG
HMOX1	0	2.11387	0.423	0.086	0	0	HMOX1
PLAUR	0	1.54292	0.471	0.137	0	0	PLAUR
TBXAS1	0	2.82275	0.373	0.044	0	0	TBXAS1
FCGR2B	0	2.31353	0.396	0.068	0	0	FCGR2B
TGFBI	0	2.10209	0.4	0.072	0	0	TGFBI
MAFB	0	1.85105	0.437	0.112	0	0	MAFB
AXL	0	2.14667	0.393	0.068	0	0	AXL
LILRB4	0	2.83602	0.365	0.042	0	0	LILRB4
B3GNT5	0	2.46648	0.38	0.058	0	0	B3GNT5
CSF2RA	0	2.50707	0.367	0.047	0	0	CSF2RA
PLEKHO1	0	1.60577	0.425	0.107	0	0	PLEKHO1
FAM105A	0	2.27953	0.38	0.063	0	0	FAM105A
PLD4	0	2.81871	0.353	0.038	0	0	PLD4
RP11-160E2.6	0	2.49241	0.387	0.073	0	0	RP11-160E2.6
LAIR1	0	2.40774	0.367	0.053	0	0	LAIR1
CYBA	0	1.11258	0.952	0.64	0	0	CYBA
RAB31	0	1.75529	0.403	0.094	0	0	RAB31
OLR1	0	2.2393	0.364	0.055	0	0	OLR1
CH17-373J23.1	0	2.94795	0.36	0.052	0	0	CH17-373J23.1
MGAT4A	0	1.69624	0.396	0.089	0	0	MGAT4A
LTC4S	0	2.41191	0.367	0.061	0	0	LTC4S
CX3CR1	0	2.50057	0.359	0.054	0	0	CX3CR1
ARRB2	0	1.64267	0.387	0.087	0	0	ARRB2
TM6SF1	0	2.87815	0.335	0.037	0	0	TM6SF1
CD74	0	2.20246	0.999	0.702	0	0	CD74
FOLR2	0	3.67889	0.325	0.031	0	0	FOLR2
HNMT	0	1.91582	0.365	0.072	0	0	HNMT
MARCH1	0	2.48402	0.334	0.046	0	0	MARCH1
SLC1A3	0	3.17654	0.318	0.03	0	0	SLC1A3
VSIG4	0	3.07629	0.314	0.029	0	0	VSIG4
LAT2	0	2.27214	0.335	0.053	0	0	LAT2
DSE	0	2.09664	0.335	0.06	0	0	DSE
C5AR1	0	2.21528	0.326	0.051	0	0	C5AR1
CD302	0	2.06479	0.352	0.077	0	0	CD302
CCL2	0	2.28557	0.351	0.076	0	0	CCL2
CD4	0	1.57278	0.357	0.084	0	0	CD4
PILRA	0	2.54863	0.313	0.042	0	0	PILRA
BMP2K	0	1.84766	0.337	0.067	0	0	BMP2K
FPR3	0	2.39976	0.307	0.044	0	0	FPR3
NLRP3	0	2.58941	0.3	0.04	0	0	NLRP3
IFI30	0	2.03531	0.319	0.061	0	0	IFI30
OLFML3	0	2.97686	0.287	0.032	0	0	OLFML3
RP11-386I14.4	0	2.77956	0.306	0.052	0	0	RP11-386I14.4
SERPINF1	0	1.3763	0.316	0.066	0	0	SERPINF1
HCK	0	2.27296	0.294	0.044	0	0	HCK
IRF8	0	1.86165	0.305	0.056	0	0	IRF8
SLC7A7	0	2.48295	0.29	0.041	0	0	SLC7A7
CD93	0	1.74215	0.305	0.058	0	0	CD93
FPR1	0	1.88217	0.294	0.048	0	0	FPR1
OTUD1	0	2.3117	0.311	0.066	0	0	OTUD1
PTAFR	0	2.26766	0.285	0.04	0	0	PTAFR
C1orf54	0	1.9167	0.303	0.06	0	0	C1orf54
CSTA	0	1.62887	0.294	0.056	0	0	CSTA
SIRPA	0	1.98212	0.282	0.045	0	0	SIRPA
TFEC	0	2.30666	0.274	0.038	0	0	TFEC
PLBD1	0	2.23488	0.281	0.046	0	0	PLBD1
ITGAM	0	2.1441	0.28	0.045	0	0	ITGAM
HLA-DOA	0	2.62071	0.264	0.031	0	0	HLA-DOA
HPGDS	0	2.87456	0.252	0.022	0	0	HPGDS
NAIP	0	2.23471	0.271	0.049	0	0	NAIP
PHACTR1	0	2.31328	0.262	0.04	0	0	PHACTR1
CLEC4A	0	2.23758	0.259	0.039	0	0	CLEC4A
TLR2	0	2.17348	0.259	0.04	0	0	TLR2
PLTP	0	2.6218	0.269	0.051	0	0	PLTP
CXorf21	0	1.97595	0.255	0.043	0	0	CXorf21
SLC31A2	0	2.20915	0.253	0.042	0	0	SLC31A2
ITM2B	0	1.13415	0.958	0.8	0	0	ITM2B
FTL	0	1.72358	1	0.928	0	0	FTL
TMSB4X	0	0.676928	1	0.973	0	0	TMSB4X
MALAT1	0	-1.11457	1	0.999	0	0	MALAT1
PKIB	3.31754e-307	2.03941	0.259	0.047	8.0855e-303	0	PKIB
HCLS1	6.08998e-305	1.20242	0.536	0.172	1.48425e-300	0	HCLS1
NCF1	1.34285e-304	1.51912	0.344	0.08	3.27281e-300	0	NCF1
KLF4	4.93225e-304	1.65634	0.373	0.094	1.20209e-299	0	KLF4
GNAI2	2.46468e-302	1.14696	0.811	0.389	6.00691e-298	0	GNAI2
NR4A2	1.73137e-301	1.48395	0.46	0.137	4.21968e-297	0	NR4A2
GADD45B	4.75861e-301	1.64412	0.702	0.334	1.15977e-296	0	GADD45B
CTSL	5.13609e-294	1.52585	0.509	0.172	1.25177e-289	0	CTSL
FAM49B	3.2238e-293	1.29784	0.573	0.207	7.85704e-289	0	FAM49B
RB1	4.79883e-292	1.42695	0.435	0.127	1.16957e-287	0	RB1
CD84	1.04378e-290	1.31286	0.381	0.098	2.54389e-286	0	CD84
ZEB2	2.06557e-288	1.28091	0.486	0.151	5.03422e-284	0	ZEB2
FOS	8.14324e-288	1.07958	0.948	0.714	1.98467e-283	0	FOS
NCF2	4.22816e-282	1.53374	0.284	0.06	1.03049e-277	0	NCF2
GPR65	5.16898e-282	1.54562	0.341	0.083	1.25978e-277	0	GPR65
IFNGR2	2.03258e-281	1.4001	0.48	0.158	4.9538e-277	0	IFNGR2
LINC00936	2.72586e-281	1.69217	0.293	0.064	6.64346e-277	0	LINC00936
NCF4	8.2738e-281	1.72451	0.265	0.053	2.01649e-276	0	NCF4
RGS19	1.20633e-278	1.44835	0.373	0.099	2.94006e-274	0	RGS19
ACTB	7.04235e-275	0.68859	0.995	0.915	1.71636e-270	0	ACTB
PLAU	2.05013e-274	1.33012	0.423	0.123	4.99657e-270	0	PLAU
SDCBP	7.18797e-273	1.17813	0.645	0.268	1.75185e-268	0	SDCBP
HACD4	1.22719e-270	1.72902	0.29	0.065	2.99092e-266	0	HACD4
CCDC88A	6.58915e-269	1.4352	0.338	0.085	1.60591e-264	0	CCDC88A
DUSP1	1.43268e-268	0.963795	0.933	0.667	3.49173e-264	0	DUSP1
CNPY3	1.45204e-268	1.34233	0.428	0.131	3.5389e-264	0	CNPY3
IER2	7.25416e-268	1.3502	0.81	0.487	1.76798e-263	0	IER2
RUNX1	1.04752e-266	1.40972	0.37	0.101	2.55302e-262	0	RUNX1
RASSF4	6.23751e-265	1.28703	0.465	0.152	1.5202e-260	0	RASSF4
MAP3K8	8.82298e-265	1.65997	0.338	0.088	2.15034e-260	0	MAP3K8
LIMS1	1.43083e-263	1.17598	0.553	0.203	3.48723e-259	0	LIMS1
A2M	1.75811e-263	0.34396	0.418	0.117	4.28486e-259	0	A2M
SKAP2	3.47768e-262	1.43128	0.365	0.1	8.4758e-258	0	SKAP2
S100A11	8.76772e-261	0.731208	0.981	0.831	2.13687e-256	0	S100A11
LITAF	1.14002e-259	1.09394	0.642	0.273	2.77846e-255	0	LITAF
CD53	2.86116e-258	0.972975	0.586	0.212	6.97322e-254	0	CD53
SLC16A3	4.10156e-253	1.63046	0.296	0.071	9.99633e-249	0	SLC16A3
IL13RA1	1.20888e-251	1.42605	0.387	0.116	2.94628e-247	0	IL13RA1
SYK	2.44808e-251	1.8055	0.252	0.053	5.96646e-247	0	SYK
CECR1	1.78886e-250	1.72431	0.27	0.06	4.3598e-246	0	CECR1
ALOX5	1.94119e-248	1.16101	0.403	0.119	4.73106e-244	0	ALOX5
CLU	4.07924e-248	-3.84731	0.242	0.554	9.94191e-244	0	CLU
AP2S1	1.39826e-247	1.16079	0.653	0.289	3.40783e-243	0	AP2S1
ATP6V0B	1.92354e-247	1.09189	0.73	0.368	4.68805e-243	0	ATP6V0B
GNB4	1.6054e-246	1.59425	0.297	0.073	3.91267e-242	0	GNB4
IER5	1.20219e-242	1.35139	0.441	0.145	2.92997e-238	0	IER5
ARHGAP18	7.58342e-242	1.11913	0.552	0.214	1.84823e-237	0	ARHGAP18
JAML	5.96043e-239	1.43361	0.3	0.075	1.45268e-234	0	JAML
SNX10	5.586e-238	1.34713	0.332	0.089	1.36142e-233	0	SNX10
TPP1	4.02232e-237	1.34692	0.405	0.129	9.8032e-233	0	TPP1
NCKAP1L	4.97143e-236	1.33613	0.3	0.075	1.21164e-231	0	NCKAP1L
TSPO	2.45404e-235	1.05422	0.75	0.379	5.98099e-231	0	TSPO
PSAP	1.58183e-227	1.04696	0.82	0.477	3.85523e-223	0	PSAP
APOC1	8.49722e-226	1.26523	0.49	0.18	2.07094e-221	0	APOC1
QKI	4.85568e-224	1.16558	0.455	0.159	1.18343e-219	0	QKI
RAC1	1.81691e-223	0.929127	0.829	0.5	4.42818e-219	0	RAC1
DPYSL2	1.44255e-222	1.32698	0.377	0.118	3.51578e-218	0	DPYSL2
GCA	4.1944e-222	1.3215	0.352	0.105	1.02226e-217	0	GCA
SOD2	7.74274e-222	1.14406	0.593	0.257	1.88706e-217	0	SOD2
LGALS9	1.4951e-220	1.31712	0.335	0.096	3.64387e-216	0	LGALS9
GIMAP4	3.62325e-220	0.956348	0.442	0.146	8.83058e-216	0	GIMAP4
CCL4L2	3.31345e-216	1.19765	0.7	0.371	8.07553e-212	0	CCL4L2
ATP6V1B2	3.51419e-216	1.28016	0.358	0.11	8.56479e-212	0	ATP6V1B2
ARPC3	3.41107e-215	0.835039	0.872	0.559	8.31345e-211	0	ARPC3
LGMN	1.02343e-214	1.98647	0.317	0.094	2.4943e-210	0	LGMN
HAVCR2	7.06929e-214	1.11886	0.326	0.092	1.72293e-209	0	HAVCR2
LRP1	2.22011e-212	1.53797	0.271	0.07	5.41084e-208	0	LRP1
ARL5A	6.09073e-210	1.30295	0.505	0.208	1.48443e-205	0	ARL5A
LIPA	8.89384e-209	1.5382	0.288	0.078	2.16761e-204	0	LIPA
SAP30	2.39114e-208	1.4702	0.33	0.099	5.82769e-204	0	SAP30
CKLF	3.64528e-206	1.08737	0.634	0.302	8.88427e-202	0	CKLF
WAS	7.30177e-206	1.05395	0.337	0.099	1.77959e-201	0	WAS
TUBA1B	4.16272e-205	0.843159	0.753	0.401	1.01454e-200	0	TUBA1B
FYB	5.98951e-205	0.768084	0.553	0.214	1.45976e-200	0	FYB
CTSC	1.49301e-204	1.01635	0.801	0.456	3.63877e-200	0	CTSC
CEBPB	2.20187e-203	1.01288	0.604	0.273	5.3664e-199	0	CEBPB
METRNL	1.23255e-201	1.30549	0.435	0.161	3.00397e-197	0	METRNL
RGS2	4.2927e-200	0.877854	0.463	0.17	1.04622e-195	0	RGS2
SLC40A1	1.23787e-199	2.03631	0.364	0.127	3.01695e-195	0	SLC40A1
TNFSF12	3.37831e-198	1.33398	0.299	0.086	8.23363e-194	0	TNFSF12
APOE	3.86369e-198	1.35165	0.555	0.248	9.41658e-194	0	APOE
NAMPT	4.08455e-197	0.761839	0.51	0.205	9.95486e-193	0	NAMPT
LCP2	7.80256e-197	1.08311	0.356	0.113	1.90164e-192	0	LCP2
PEA15	2.93208e-196	1.23824	0.347	0.11	7.14608e-192	0	PEA15
C15orf48	8.80388e-196	1.35704	0.38	0.133	2.14568e-191	0	C15orf48
ZFAND5	1.07625e-195	1.16497	0.504	0.209	2.62304e-191	0	ZFAND5
TMSB10	3.91763e-195	0.542069	0.997	0.968	9.54805e-191	0	TMSB10
C10orf54	6.63444e-195	1.14438	0.366	0.12	1.61694e-190	0	C10orf54
ICAM1	5.89093e-194	1.54217	0.292	0.085	1.43574e-189	0	ICAM1
SORL1	5.77092e-192	1.30432	0.301	0.09	1.40649e-187	0	SORL1
PLSCR1	4.61763e-191	0.923462	0.486	0.19	1.12541e-186	0	PLSCR1
SOCS3	4.91382e-191	1.28128	0.316	0.096	1.1976e-186	0	SOCS3
CTSH	6.10346e-190	0.704844	0.665	0.302	1.48754e-185	0	CTSH
CTSD	8.1586e-189	1.37624	0.73	0.425	1.98841e-184	0	CTSD
CD81	1.57604e-187	0.917588	0.782	0.461	3.84113e-183	0	CD81
PAK1	1.70309e-187	1.29663	0.34	0.112	4.15076e-183	0	PAK1
ARPC1B	1.75736e-187	0.796023	0.804	0.448	4.28304e-183	0	ARPC1B
TIMP2	5.35174e-187	1.08435	0.408	0.148	1.30433e-182	0	TIMP2
MCL1	4.55567e-185	0.873838	0.69	0.353	1.11031e-180	0	MCL1
CEP170	8.1599e-184	1.08917	0.335	0.107	1.98873e-179	0	CEP170
KRT7	1.71495e-183	-3.77071	0.08	0.388	4.17968e-179	0	KRT7
CREG1	3.85401e-183	1.26421	0.406	0.152	9.393e-179	0	CREG1
NAGK	1.3641e-182	1.28821	0.327	0.105	3.32458e-178	0	NAGK
SLC4A7	2.47663e-182	1.04598	0.331	0.105	6.03604e-178	0	SLC4A7
AKR1B1	4.22552e-182	1.20022	0.29	0.085	1.02984e-177	0	AKR1B1
OAZ1	6.4706e-182	0.734336	0.906	0.65	1.57702e-177	0	OAZ1
LAP3	1.1507e-181	1.04294	0.464	0.184	2.80449e-177	0	LAP3
ACTR2	2.03596e-181	0.842709	0.649	0.31	4.96203e-177	0	ACTR2
JUNB	2.71222e-181	0.810123	0.873	0.608	6.61021e-177	0	JUNB
MGAT1	1.83717e-177	1.21361	0.355	0.123	4.47755e-173	0	MGAT1
FERMT3	6.68168e-177	1.15082	0.304	0.093	1.62846e-172	0	FERMT3
PICALM	8.10482e-177	1.06445	0.372	0.131	1.97531e-172	0	PICALM
GRB2	3.12149e-176	0.9007	0.521	0.222	7.60771e-172	0	GRB2
DRAM2	1.65327e-175	1.32854	0.31	0.099	4.02935e-171	0	DRAM2
LYN	3.33703e-175	0.894283	0.373	0.129	8.13302e-171	0	LYN
EVI2B	3.71491e-175	0.877216	0.363	0.122	9.05399e-171	0	EVI2B
RNASE1	3.31823e-174	2.16841	0.253	0.073	8.08719e-170	0	RNASE1
KLF6	5.865e-174	0.807473	0.865	0.56	1.42942e-169	0	KLF6
SWAP70	1.12376e-173	1.14861	0.294	0.09	2.73882e-169	0	SWAP70
PARVG	1.67917e-173	1.14548	0.254	0.07	4.09248e-169	0	PARVG
PTGER4	1.34451e-172	1.07982	0.27	0.077	3.27684e-168	0	PTGER4
VAMP8	1.20933e-171	0.821299	0.742	0.404	2.94738e-167	0	VAMP8
EPB41L2	4.42439e-171	1.20121	0.255	0.071	1.07831e-166	0	EPB41L2
ATP6V1F	6.81352e-170	0.931616	0.623	0.313	1.66059e-165	0	ATP6V1F
SKIL	1.49614e-169	0.98634	0.43	0.169	3.6464e-165	0	SKIL
CLEC2B	1.51038e-169	0.689208	0.574	0.249	3.68109e-165	0	CLEC2B
NUDT3	2.44159e-169	1.05622	0.431	0.173	5.95064e-165	0	NUDT3
CD40	3.68328e-167	1.50386	0.256	0.074	8.9769e-163	0	CD40
MGST2	3.5104e-166	1.03239	0.37	0.135	8.55555e-162	0	MGST2
AKR1A1	5.56398e-165	1.03772	0.486	0.214	1.35605e-160	0	AKR1A1
ATP1B3	5.83746e-165	1.04021	0.432	0.174	1.4227e-160	0	ATP1B3
FN1	8.46514e-165	-2.1126	0.483	0.664	2.06312e-160	0	FN1
CD24	1.9828e-164	-3.50284	0.076	0.362	4.83247e-160	0	CD24
RNF13	2.43369e-164	0.957898	0.472	0.201	5.93139e-160	0	RNF13
SLC34A2	4.91661e-164	-3.06437	0.087	0.378	1.19828e-159	0	SLC34A2
SYNGR2	2.98425e-163	1.10367	0.384	0.145	7.27321e-159	0	SYNGR2
HSD17B11	6.30386e-162	1.25311	0.285	0.09	1.53638e-157	0	HSD17B11
TMEM107	2.18117e-161	1.78404	0.31	0.109	5.31596e-157	0	TMEM107
SVBP	2.50982e-159	1.27613	0.291	0.095	6.11693e-155	0	SVBP
CPVL	4.67685e-159	1.05747	0.442	0.185	1.13984e-154	0	CPVL
MGST1	2.07733e-157	-3.51744	0.084	0.358	5.06287e-153	0	MGST1
BRI3	2.90592e-156	0.756722	0.701	0.373	7.0823e-152	0	BRI3
CASP1	9.39995e-156	0.784604	0.34	0.117	2.29096e-151	0	CASP1
CAV1	1.24503e-154	-4.20196	0.056	0.327	3.03439e-150	0	CAV1
LGALS1	1.86082e-154	0.727982	0.888	0.608	4.53518e-150	0	LGALS1
HERPUD1	3.51522e-154	1.06577	0.629	0.352	8.5673e-150	0	HERPUD1
LPCAT2	1.30419e-151	1.01226	0.37	0.142	3.17856e-147	0	LPCAT2
RASGEF1B	3.47267e-151	1.06953	0.298	0.099	8.4636e-147	0	RASGEF1B
HOPX	2.77431e-150	-3.53873	0.073	0.341	6.76154e-146	0	HOPX
SAT1	4.35935e-148	0.52843	0.952	0.763	1.06246e-143	0	SAT1
KRT19	4.57598e-148	-4.12301	0.05	0.315	1.11526e-143	0	KRT19
GPSM3	7.25814e-147	0.74747	0.382	0.144	1.76895e-142	0	GPSM3
S100A1	7.83426e-147	-3.04839	0.115	0.377	1.90936e-142	0	S100A1
SH3BGRL	2.49849e-146	0.78199	0.62	0.325	6.08932e-142	0	SH3BGRL
KRT18	2.90974e-146	-3.71917	0.064	0.326	7.09163e-142	0	KRT18
FOSB	4.39144e-146	0.788372	0.621	0.314	1.07028e-141	0	FOSB
SERPINB9	1.36599e-145	1.00886	0.294	0.099	3.32919e-141	0	SERPINB9
S100A6	4.88919e-145	-1.18186	0.929	0.933	1.19159e-140	0	S100A6
MAF	8.7264e-145	1.06176	0.391	0.161	2.1268e-140	0	MAF
MT-ND3	1.03604e-144	0.70924	0.963	0.873	2.52505e-140	0	MT-ND3
ITPR2	1.18684e-144	1.07136	0.329	0.122	2.89256e-140	0	ITPR2
ARHGDIB	1.20941e-143	0.613983	0.775	0.429	2.94757e-139	0	ARHGDIB
DOCK2	2.84497e-143	0.85359	0.273	0.087	6.93377e-139	0	DOCK2
APBB1IP	1.11444e-141	0.753529	0.368	0.138	2.71612e-137	0	APBB1IP
SHTN1	1.4454e-141	1.17374	0.264	0.087	3.52273e-137	0	SHTN1
CLDN4	3.14329e-141	-3.94634	0.036	0.29	7.66083e-137	0	CLDN4
PTPN6	1.83384e-139	0.894386	0.311	0.11	4.46944e-135	0	PTPN6
CCL4	2.97647e-139	1.22497	0.668	0.402	7.25426e-135	0	CCL4
NABP1	1.43692e-138	0.915091	0.276	0.092	3.50205e-134	0	NABP1
STMN1	1.80494e-138	0.587045	0.397	0.16	4.39899e-134	0	STMN1
SMCO4	6.2772e-138	1.2906	0.28	0.097	1.52988e-133	0	SMCO4
ZYX	2.63363e-137	0.98165	0.355	0.139	6.41867e-133	0	ZYX
EPCAM	3.16383e-137	-3.56886	0.055	0.305	7.71089e-133	0	EPCAM
CALD1	1.23265e-136	-3.77991	0.046	0.298	3.00421e-132	0	CALD1
IL10RA	4.2033e-135	0.811885	0.298	0.103	1.02443e-130	0	IL10RA
GNAQ	8.22547e-135	1.13459	0.294	0.106	2.00471e-130	0	GNAQ
FTH1	1.32162e-133	0.413887	1	0.964	3.22105e-129	0	FTH1
PMP22	1.88083e-133	0.966324	0.29	0.102	4.58396e-129	0	PMP22
NCOA4	1.27931e-132	0.834869	0.352	0.139	3.11794e-128	0	NCOA4
H2AFY	2.94031e-132	0.727645	0.521	0.25	7.16612e-128	0	H2AFY
SCAMP2	4.32542e-131	0.847938	0.382	0.159	1.05419e-126	0	SCAMP2
ZNF331	4.59822e-131	1.17391	0.272	0.094	1.12068e-126	0	ZNF331
EGR1	8.41714e-130	0.858345	0.542	0.274	2.05142e-125	0	EGR1
PTPRE	2.05026e-129	0.840282	0.337	0.132	4.9969e-125	0	PTPRE
EVI2A	2.22724e-129	0.876342	0.253	0.083	5.42824e-125	0	EVI2A
S100A13	4.07714e-129	-2.8004	0.173	0.398	9.9368e-125	0	S100A13
ARPC5	6.3527e-129	0.627996	0.741	0.429	1.54828e-124	0	ARPC5
RNF149	6.74854e-128	0.799149	0.314	0.118	1.64475e-123	0	RNF149
CXCR4	1.97871e-127	0.818482	0.476	0.224	4.82251e-123	0	CXCR4
GLRX	1.98597e-127	0.592162	0.478	0.214	4.8402e-123	0	GLRX
TWF2	5.23402e-127	0.875707	0.319	0.121	1.27563e-122	0	TWF2
SYNE2	1.30839e-126	-2.30744	0.107	0.363	3.1888e-122	0	SYNE2
KRT8	1.87101e-126	-3.93874	0.047	0.282	4.56002e-122	0	KRT8
CAV2	5.96707e-126	-3.95707	0.037	0.27	1.45429e-121	0	CAV2
STX7	3.59535e-125	0.908325	0.309	0.117	8.76259e-121	0	STX7
MOB1A	6.76053e-125	0.728061	0.49	0.234	1.64768e-120	0	MOB1A
FBP1	4.96191e-124	1.27382	0.258	0.091	1.20932e-119	0	FBP1
RP11-1143G9.4	5.47629e-124	0.856791	0.304	0.113	1.33468e-119	0	RP11-1143G9.4
M6PR	5.48568e-124	0.804545	0.418	0.186	1.33697e-119	0	M6PR
CAP1	3.14438e-123	0.611694	0.651	0.353	7.66348e-119	0	CAP1
PERP	4.39813e-122	-3.52399	0.042	0.274	1.07191e-117	0	PERP
NR4A1	8.4102e-122	0.856278	0.413	0.183	2.04973e-117	0	NR4A1
SNX2	1.53815e-121	0.788442	0.431	0.199	3.74879e-117	0	SNX2
OSTF1	7.70431e-120	0.751415	0.436	0.199	1.8777e-115	0	OSTF1
CMTM6	1.01111e-119	0.731948	0.544	0.28	2.46428e-115	0	CMTM6
HIF1A	2.61108e-119	0.632788	0.532	0.264	6.36372e-115	0	HIF1A
HN1	1.05665e-118	0.589411	0.481	0.225	2.57526e-114	0	HN1
GMFG	3.9824e-118	0.495606	0.552	0.261	9.7059e-114	0	GMFG
CHMP1B	1.3693e-117	1.24028	0.294	0.116	3.33726e-113	0	CHMP1B
CFL1	5.7531e-116	0.528361	0.912	0.677	1.40215e-111	0	CFL1
SMAP2	9.64995e-116	0.623497	0.386	0.165	2.35189e-111	0	SMAP2
FKBP5	1.07704e-115	0.820807	0.287	0.108	2.62495e-111	0	FKBP5
FLOT1	1.85601e-114	0.787678	0.353	0.149	4.52348e-110	0	FLOT1
CLDN3	8.46984e-114	-3.67296	0.036	0.253	2.06427e-109	0	CLDN3
TM4SF1	1.17213e-113	-4.07857	0.037	0.252	2.85672e-109	0	TM4SF1
TNFAIP2	2.27096e-112	0.727561	0.275	0.101	5.53478e-108	0	TNFAIP2
TGFB1	5.37888e-112	0.750118	0.342	0.141	1.31094e-107	0	TGFB1
ERCC1	3.5825e-110	0.924938	0.28	0.107	8.73128e-106	0	ERCC1
ZFP36L2	1.40718e-109	0.693376	0.698	0.44	3.42959e-105	0	ZFP36L2
PTPRC	2.56431e-109	0.29514	0.747	0.381	6.24974e-105	0	PTPRC
WSB1	2.75564e-109	0.629388	0.555	0.291	6.71603e-105	0	WSB1
LAMTOR1	3.94378e-108	0.65319	0.511	0.264	9.61178e-104	0	LAMTOR1
DSP	5.4481e-108	-2.93909	0.07	0.287	1.32781e-103	0	DSP
ATP2B1	1.50941e-107	0.736646	0.354	0.153	3.67874e-103	0	ATP2B1
CAPZB	5.14983e-107	0.592563	0.612	0.342	1.25512e-102	0	CAPZB
TSC22D1	2.67946e-106	-2.9358	0.136	0.347	6.53038e-102	0	TSC22D1
TACSTD2	6.86464e-106	-3.33463	0.07	0.28	1.67305e-101	0	TACSTD2
TXNIP	2.21635e-104	0.645911	0.735	0.479	5.40169e-100	0	TXNIP
RHOB	6.70191e-104	0.78364	0.609	0.349	1.63339e-99	0	RHOB
NINJ1	9.9253e-104	0.958057	0.329	0.144	2.41899e-99	0	NINJ1
SLPI	1.64962e-103	-3.33565	0.071	0.28	4.02046e-99	0	SLPI
LAMTOR2	4.60111e-102	0.712218	0.425	0.207	1.12138e-97	0	LAMTOR2
MIS18BP1	8.37713e-102	0.671644	0.327	0.137	2.04167e-97	0	MIS18BP1
DNMT1	4.44912e-101	0.848981	0.327	0.141	1.08434e-96	0	DNMT1
ARPC2	6.90892e-101	0.51655	0.803	0.522	1.68384e-96	0	ARPC2
C6orf62	1.36403e-100	0.687958	0.374	0.171	3.32442e-96	0	C6orf62
FMNL1	1.65993e-100	0.647178	0.289	0.115	4.04559e-96	0	FMNL1
FOXN3	1.80336e-100	0.726673	0.27	0.105	4.39514e-96	0	FOXN3
HEXA	3.25624e-100	0.907536	0.303	0.128	7.9361e-96	0	HEXA
SCPEP1	3.4063e-100	0.902402	0.315	0.136	8.30184e-96	0	SCPEP1
TG	4.60497e-100	-4.2285	0.109	0.306	1.12232e-95	0	TG
TNFAIP3	9.2142e-99	0.542256	0.522	0.267	2.24569e-94	0	TNFAIP3
DOK2	2.7914e-98	0.541648	0.343	0.147	6.80321e-94	0	DOK2
DOCK8	8.83509e-98	0.505589	0.32	0.133	2.15329e-93	0	DOCK8
CAPZA2	1.2064e-97	0.614025	0.496	0.26	2.94023e-93	0	CAPZA2
SLC25A5	1.23991e-96	0.499358	0.634	0.359	3.0219e-92	0	SLC25A5
PDE4B	1.3241e-96	0.567589	0.262	0.101	3.2271e-92	0	PDE4B
ATP6V0D1	2.06935e-96	0.820176	0.334	0.15	5.04342e-92	0	ATP6V0D1
ATP6AP1	2.67504e-96	0.779781	0.315	0.136	6.51961e-92	0	ATP6AP1
KLF2	3.24696e-96	0.584338	0.377	0.172	7.9135e-92	0	KLF2
BLVRB	1.87618e-95	0.942674	0.335	0.153	4.57264e-91	0	BLVRB
VASP	8.79098e-95	0.668129	0.33	0.144	2.14254e-90	0	VASP
DBNL	2.07564e-93	0.787121	0.308	0.134	5.05876e-89	0	DBNL
MAX	7.24423e-93	0.786212	0.268	0.109	1.76556e-88	0	MAX
CCNH	7.46563e-93	0.904466	0.285	0.121	1.81952e-88	0	CCNH
PDLIM1	2.85897e-92	-2.52365	0.075	0.273	6.96789e-88	0	PDLIM1
VPS29	2.92437e-92	0.605325	0.491	0.262	7.12729e-88	0	VPS29
PPP1R18	4.16319e-92	0.529519	0.299	0.124	1.01465e-87	0	PPP1R18
POMP	8.16182e-92	0.562939	0.686	0.429	1.9892e-87	0	POMP
HCST	2.267e-91	0.325229	0.58	0.298	5.52512e-87	0	HCST
REL	3.10982e-91	0.486766	0.438	0.214	7.57925e-87	0	REL
USF2	6.56069e-91	0.74105	0.265	0.108	1.59897e-86	0	USF2
CREM	9.6075e-91	0.587779	0.33	0.147	2.34154e-86	0	CREM
SH3KBP1	1.51784e-90	0.571799	0.342	0.152	3.69929e-86	0	SH3KBP1
FAM96A	4.19359e-90	0.689844	0.368	0.177	1.02206e-85	0	FAM96A
CXCL14	5.49534e-90	-3.74898	0.075	0.262	1.33933e-85	0	CXCL14
ATP6V0E1	4.25797e-89	0.544068	0.737	0.487	1.03775e-84	0	ATP6V0E1
FXYD5	1.06519e-88	0.460658	0.517	0.27	2.59608e-84	0	FXYD5
SNX6	1.98821e-88	0.640968	0.491	0.268	4.84567e-84	0	SNX6
NECAP2	4.17614e-88	0.711859	0.29	0.125	1.01781e-83	0	NECAP2
UBE2D1	1.01715e-87	0.799796	0.264	0.109	2.479e-83	0	UBE2D1
RTN4	1.21728e-87	0.495018	0.589	0.335	2.96676e-83	0	RTN4
EMP3	1.26301e-87	0.617151	0.617	0.356	3.07821e-83	0	EMP3
UBL3	1.4676e-87	0.756785	0.304	0.136	3.57684e-83	0	UBL3
APPL1	2.10997e-87	0.697271	0.317	0.142	5.14242e-83	0	APPL1
ALCAM	3.09858e-87	0.670946	0.304	0.134	7.55186e-83	0	ALCAM
GSTO1	4.60206e-87	0.633049	0.524	0.29	1.12161e-82	0	GSTO1
TSTD1	1.49061e-86	-2.16718	0.188	0.365	3.63292e-82	0	TSTD1
RBPJ	2.5775e-86	0.414652	0.484	0.254	6.28188e-82	0	RBPJ
FEZ2	3.9173e-86	0.677812	0.262	0.109	9.54725e-82	0	FEZ2
HEXB	9.48261e-86	0.717124	0.304	0.137	2.3111e-81	0	HEXB
CD58	1.08251e-85	0.688776	0.282	0.121	2.6383e-81	0	CD58
SUPT4H1	5.96807e-85	0.706684	0.331	0.154	1.45454e-80	0	SUPT4H1
LYSMD2	6.63316e-85	0.575151	0.265	0.109	1.61663e-80	0	LYSMD2
COMT	2.43846e-84	0.713952	0.378	0.188	5.94303e-80	0	COMT
ACTR3	3.30583e-84	0.421628	0.576	0.319	8.05696e-80	0	ACTR3
PFN1	2.69894e-83	0.346475	0.921	0.689	6.57787e-79	0	PFN1
CELF2	3.34943e-83	0.447362	0.351	0.163	8.16324e-79	0	CELF2
BNIP2	7.27321e-83	0.546929	0.293	0.129	1.77263e-78	0	BNIP2
TAGAP	1.1764e-82	0.512078	0.263	0.108	2.86712e-78	0	TAGAP
SEC14L1	2.38062e-82	0.44693	0.322	0.148	5.80206e-78	0	SEC14L1
CTNND1	1.51264e-81	0.742084	0.269	0.116	3.6866e-77	0	CTNND1
ATP5E	5.18784e-81	0.39016	0.927	0.756	1.26438e-76	0	ATP5E
LAMTOR4	6.64334e-81	0.441419	0.552	0.312	1.61912e-76	0	LAMTOR4
NFKBIZ	6.56874e-80	0.580964	0.433	0.225	1.60093e-75	0	NFKBIZ
OCIAD2	8.10076e-80	-2.41178	0.085	0.264	1.97432e-75	0	OCIAD2
PNRC1	1.25622e-79	0.482252	0.716	0.46	3.06166e-75	0	PNRC1
EFHD2	1.91091e-79	0.439088	0.525	0.289	4.65727e-75	0	EFHD2
TUBA1A	3.07277e-79	0.513165	0.468	0.249	7.48895e-75	0	TUBA1A
UPP1	1.61636e-78	0.666931	0.347	0.171	3.93939e-74	0	UPP1
SOX4	2.32165e-78	-2.14276	0.12	0.301	5.65833e-74	0	SOX4
SERP1	5.5623e-78	0.451529	0.648	0.397	1.35564e-73	0	SERP1
PDXK	6.63453e-78	0.708412	0.286	0.129	1.61697e-73	0	PDXK
PPP1R10	1.28253e-77	0.554998	0.332	0.16	3.12579e-73	0	PPP1R10
VPS35	2.18159e-77	0.496677	0.38	0.192	5.31698e-73	0	VPS35
BASP1	4.28763e-77	0.52797	0.332	0.16	1.04498e-72	0	BASP1
PPP1R15A	4.71667e-77	0.572267	0.655	0.407	1.14955e-72	0	PPP1R15A
SLA	6.63984e-77	0.251989	0.295	0.129	1.61826e-72	0	SLA
SERPINB1	6.88612e-77	0.455455	0.496	0.274	1.67828e-72	0	SERPINB1
SUMO3	1.79246e-76	0.617858	0.32	0.153	4.36859e-72	0	SUMO3
RNH1	6.61133e-76	0.608769	0.46	0.254	1.61131e-71	0	RNH1
ARPC4	8.72709e-76	0.536178	0.394	0.202	2.12697e-71	0	ARPC4
BTF3L4	9.56e-76	0.608316	0.376	0.193	2.32996e-71	0	BTF3L4
PABPC1	9.68907e-76	0.455278	0.702	0.46	2.36142e-71	0	PABPC1
MSRB2	9.96265e-76	0.759706	0.261	0.116	2.4281e-71	0	MSRB2
IRF2BP2	1.04911e-75	0.505837	0.336	0.162	2.55689e-71	0	IRF2BP2
CLDN7	3.03763e-75	-2.67457	0.092	0.26	7.4033e-71	0	CLDN7
PABPC4	4.06018e-75	0.697481	0.259	0.114	9.89547e-71	0	PABPC4
RAP1A	1.42412e-74	0.432074	0.413	0.214	3.47087e-70	0	RAP1A
SNX3	2.85268e-74	0.42814	0.611	0.372	6.95256e-70	0	SNX3
CHCHD10	5.73939e-74	0.476437	0.454	0.247	1.3988e-69	0	CHCHD10
VAMP3	5.87006e-74	0.646364	0.282	0.13	1.43065e-69	0	VAMP3
EPSTI1	7.21667e-74	0.432275	0.368	0.18	1.75885e-69	0	EPSTI1
PRDX2	6.16852e-73	-2.08464	0.146	0.315	1.50339e-68	0	PRDX2
SERPINB6	1.58859e-72	0.655094	0.27	0.123	3.87171e-68	0	SERPINB6
ENY2	5.37472e-72	0.471347	0.459	0.254	1.30993e-67	0	ENY2
SFT2D1	2.13878e-71	0.501147	0.379	0.196	5.21264e-67	0	SFT2D1
GRINA	5.27563e-71	0.696717	0.299	0.145	1.28578e-66	0	GRINA
TAOK3	9.84562e-71	0.487758	0.362	0.184	2.39957e-66	0	TAOK3
SELM	2.0509e-70	-2.40972	0.103	0.266	4.99845e-66	0	SELM
RPL24	4.25371e-70	-0.536683	0.885	0.846	1.03671e-65	0	RPL24
WIPF1	2.08682e-69	0.290127	0.335	0.161	5.08601e-65	0	WIPF1
MBNL1	2.57699e-69	0.297853	0.489	0.267	6.28063e-65	0	MBNL1
PGLS	3.88522e-69	0.502531	0.401	0.216	9.46905e-65	0	PGLS
IFI16	6.56491e-69	0.312189	0.586	0.338	1.6e-64	0	IFI16
PLEKHB2	7.56487e-69	0.633168	0.27	0.125	1.84371e-64	0	PLEKHB2
EIF4A3	1.01256e-67	0.645442	0.28	0.133	2.46782e-63	0	EIF4A3
BLOC1S1	2.00524e-67	0.452013	0.544	0.325	4.88717e-63	0	BLOC1S1
ANXA5	3.28316e-67	0.403163	0.696	0.445	8.00171e-63	0	ANXA5
TNFAIP8	5.93175e-67	0.518616	0.305	0.148	1.44569e-62	0	TNFAIP8
CDC42	2.90872e-66	0.403616	0.8	0.566	7.08913e-62	0	CDC42
SPG21	8.24497e-65	0.695041	0.26	0.122	2.00946e-60	0	SPG21
CDKN1A	9.64033e-65	0.531882	0.335	0.171	2.34954e-60	0	CDKN1A
PCBP1	1.72692e-64	0.436033	0.544	0.328	4.20885e-60	0	PCBP1
CAPZA1	2.40083e-64	0.377326	0.424	0.232	5.85131e-60	0	CAPZA1
RAB8A	3.0118e-64	0.490924	0.296	0.144	7.34037e-60	0	RAB8A
UCP2	3.33775e-64	0.425225	0.426	0.234	8.13475e-60	0	UCP2
SDCCAG8	4.79947e-64	0.480772	0.28	0.134	1.16973e-59	0	SDCCAG8
SSR1	8.82642e-64	0.511966	0.326	0.167	2.15117e-59	0	SSR1
GDI2	9.81806e-64	0.335812	0.472	0.268	2.39286e-59	0	GDI2
RAB5C	1.22283e-63	0.50076	0.372	0.2	2.98028e-59	0	RAB5C
CCNL1	1.38727e-63	0.367289	0.478	0.273	3.38106e-59	0	CCNL1
AKIRIN2	2.47247e-63	0.403239	0.277	0.132	6.0259e-59	0	AKIRIN2
PSME2	2.56296e-63	0.472227	0.557	0.338	6.24645e-59	0	PSME2
SPPL2A	2.82612e-63	0.47117	0.308	0.153	6.88781e-59	0	SPPL2A
PGK1	3.5244e-63	0.376936	0.508	0.299	8.58966e-59	0	PGK1
ATM	2.94533e-62	0.466848	0.267	0.126	7.17835e-58	0	ATM
ERP44	3.10266e-61	0.580171	0.299	0.152	7.5618e-57	0	ERP44
EIF4A1	8.75173e-61	0.417217	0.289	0.142	2.13297e-56	0	EIF4A1
CNDP2	1.68962e-60	0.505643	0.3	0.152	4.11795e-56	0	CNDP2
DDX3X	2.74492e-60	0.367021	0.464	0.27	6.68992e-56	0	DDX3X
IL32	3.28431e-60	-2.62387	0.145	0.289	8.00452e-56	0	IL32
FRMD4B	4.64051e-60	0.374155	0.317	0.161	1.13099e-55	0	FRMD4B
TRA2B	6.28693e-60	0.431268	0.427	0.242	1.53225e-55	0	TRA2B
LAMP2	9.08437e-60	0.450721	0.394	0.219	2.21404e-55	0	LAMP2
DUSP2	1.08716e-59	0.59997	0.486	0.296	2.64963e-55	0	DUSP2
C19orf60	6.13759e-59	0.404941	0.412	0.231	1.49585e-54	0	C19orf60
PPDPF	9.75466e-59	-1.07017	0.384	0.508	2.37741e-54	0	PPDPF
TNFRSF1A	3.39701e-58	0.441184	0.303	0.156	8.27918e-54	0	TNFRSF1A
SH3BGRL3	5.25087e-58	0.376821	0.822	0.586	1.27974e-53	0	SH3BGRL3
CASP4	6.56605e-58	0.407192	0.262	0.125	1.60028e-53	0	CASP4
CTSA	3.16137e-57	0.623768	0.264	0.13	7.70488e-53	0	CTSA
PRDX1	4.9248e-57	0.424515	0.808	0.579	1.20027e-52	0	PRDX1
TACC1	8.49219e-57	0.334444	0.323	0.167	2.06972e-52	0	TACC1
LPIN2	1.16255e-56	0.32913	0.258	0.123	2.83337e-52	0	LPIN2
TXNDC12	1.34935e-56	0.498333	0.273	0.136	3.28863e-52	0	TXNDC12
OS9	1.67375e-56	0.501408	0.315	0.166	4.07926e-52	0	OS9
COX7B	2.31535e-56	0.328475	0.625	0.399	5.64298e-52	0	COX7B
LSM6	2.17791e-55	0.398262	0.328	0.175	5.308e-51	0	LSM6
CD2	2.4109e-55	-2.14946	0.111	0.25	5.87585e-51	0	CD2
DHRS7	5.65099e-55	0.296211	0.42	0.239	1.37726e-50	0	DHRS7
SSR3	1.20831e-54	0.292695	0.56	0.338	2.94489e-50	0	SSR3
MTDH	3.40702e-54	0.296618	0.629	0.401	8.30359e-50	0	MTDH
GNB2	3.62969e-54	0.45614	0.348	0.193	8.84627e-50	0	GNB2
ARF6	4.93597e-54	0.351873	0.402	0.227	1.203e-49	0	ARF6
RPS13	5.31943e-54	0.318889	0.939	0.856	1.29645e-49	0	RPS13
ATP6AP2	5.72158e-54	0.355664	0.526	0.322	1.39446e-49	0	ATP6AP2
BNIP3L	6.19719e-53	0.313635	0.309	0.162	1.51038e-48	0	BNIP3L
MT-ND1	1.44654e-52	0.303744	0.917	0.76	3.52551e-48	0	MT-ND1
IFI27L2	4.55942e-52	0.379974	0.323	0.172	1.11122e-47	0	IFI27L2
PEBP1	5.38789e-52	-1.28383	0.526	0.543	1.31314e-47	0	PEBP1
PTMA	6.91605e-52	-0.330605	0.981	0.951	1.68558e-47	0	PTMA
TMEM14C	1.50919e-51	0.280477	0.505	0.306	3.67819e-47	0	TMEM14C
JMJD1C	9.27973e-51	0.301804	0.38	0.215	2.26166e-46	0	JMJD1C
NDUFV2	1.0687e-50	0.311092	0.484	0.296	2.60463e-46	0	NDUFV2
HIGD2A	1.90486e-50	0.276231	0.441	0.259	4.64253e-46	0	HIGD2A
TPM3	2.6989e-50	0.294277	0.708	0.471	6.57775e-46	0	TPM3
ZNF106	2.98818e-50	0.396166	0.314	0.171	7.2828e-46	0	ZNF106
TMEM219	5.73259e-50	0.416899	0.355	0.203	1.39715e-45	0	TMEM219
ARHGDIA	2.53303e-49	0.367762	0.386	0.224	6.1735e-45	0	ARHGDIA
MINOS1	2.78614e-49	0.331866	0.504	0.316	6.79037e-45	0	MINOS1
RBX1	3.61665e-49	0.333492	0.626	0.418	8.81449e-45	0	RBX1
BAZ1A	3.85171e-49	0.35818	0.295	0.157	9.38738e-45	0	BAZ1A
NDUFB5	4.93186e-49	0.324994	0.429	0.257	1.20199e-44	0	NDUFB5
TPT1	6.8926e-49	0.319175	0.981	0.952	1.67986e-44	0	TPT1
DPP7	1.11277e-48	0.424644	0.345	0.196	2.71204e-44	0	DPP7
GNAI3	2.44101e-48	0.424711	0.266	0.138	5.94922e-44	0	GNAI3
YBX1	2.85267e-48	0.273773	0.819	0.595	6.95253e-44	0	YBX1
BAX	3.21551e-48	0.261812	0.444	0.266	7.83683e-44	0	BAX
CLNS1A	4.19397e-48	0.34875	0.304	0.166	1.02215e-43	0	CLNS1A
TMBIM4	8.17843e-48	0.371155	0.449	0.275	1.99325e-43	0	TMBIM4
RAB7A	1.14725e-47	0.325536	0.386	0.226	2.79607e-43	0	RAB7A
ATG3	2.15133e-47	0.413006	0.261	0.136	5.24323e-43	0	ATG3
ATP5J2	2.18017e-47	0.296183	0.607	0.396	5.3135e-43	0	ATP5J2
MAPRE1	3.8623e-47	0.43281	0.258	0.134	9.41319e-43	0	MAPRE1
ATP1B1	5.05358e-47	-1.80191	0.278	0.378	1.23166e-42	0	ATP1B1
ACAP2	6.46301e-47	0.296412	0.342	0.192	1.57516e-42	0	ACAP2
LSP1	6.78122e-47	0.313827	0.342	0.19	1.65272e-42	0	LSP1
EML4	8.83672e-47	0.305536	0.323	0.179	2.15369e-42	0	EML4
RPL3	6.53319e-46	-0.392605	0.922	0.868	1.59227e-41	0	RPL3
DSTN	7.56461e-46	-1.7095	0.29	0.381	1.84365e-41	0	DSTN
PSMG2	1.59926e-45	0.332917	0.371	0.219	3.89773e-41	0	PSMG2
CISD2	1.60151e-45	0.446807	0.255	0.134	3.90319e-41	0	CISD2
SELT	3.56888e-45	0.298776	0.437	0.265	8.69807e-41	0	SELT
CSTB	6.20723e-45	0.251647	0.672	0.455	1.51283e-40	0	CSTB
FABP5	6.51249e-44	0.358341	0.317	0.176	1.58722e-39	0	FABP5
CCL5	1.24097e-43	-1.99553	0.269	0.372	3.02449e-39	0	CCL5
RPS10	1.24239e-43	0.367371	0.73	0.535	3.02795e-39	0	RPS10
RPL39	4.65187e-43	0.356641	0.963	0.903	1.13375e-38	0	RPL39
RHOA	1.25956e-42	0.274664	0.755	0.537	3.06979e-38	0	RHOA
ATOX1	3.51341e-42	0.478392	0.428	0.271	8.56288e-38	0	ATOX1
SAT2	5.51105e-42	0.41987	0.292	0.165	1.34315e-37	0	SAT2
MT2A	1.17678e-40	-0.948086	0.461	0.547	2.86806e-36	0	MT2A
UQCR10	1.57912e-40	0.273303	0.66	0.448	3.84864e-36	0	UQCR10
GNG5	3.34863e-40	0.26036	0.708	0.491	8.16128e-36	0	GNG5
RPS23	1.8211e-39	0.263148	0.966	0.922	4.43839e-35	0	RPS23
ESD	3.6658e-39	0.309153	0.331	0.195	8.93429e-35	0	ESD
TNFSF10	6.53681e-39	0.288496	0.335	0.192	1.59315e-34	0	TNFSF10
MT-CYB	9.23468e-39	0.262834	0.913	0.765	2.25068e-34	0	MT-CYB
PRDX5	1.18455e-38	-1.20151	0.436	0.478	2.88699e-34	0	PRDX5
MTIF3	1.34418e-38	0.264417	0.264	0.146	3.27604e-34	0	MTIF3
SLC2A3	1.64788e-38	0.282689	0.258	0.141	4.01621e-34	0	SLC2A3
TIMP1	8.73377e-38	-1.09516	0.424	0.496	2.12859e-33	0	TIMP1
ATP5O	9.22581e-38	0.275324	0.437	0.278	2.24852e-33	0	ATP5O
TMX1	3.71303e-37	0.305164	0.257	0.143	9.04939e-33	0	TMX1
SEC11A	3.90467e-36	0.272544	0.553	0.375	9.51647e-32	0	SEC11A
PLCG2	6.237e-36	-1.45748	0.412	0.467	1.52008e-31	0	PLCG2
RTFDC1	5.61366e-35	0.253478	0.304	0.18	1.36816e-30	0	RTFDC1
RPL5	7.31747e-35	-0.427044	0.85	0.797	1.78341e-30	0	RPL5
CD44	2.75701e-34	0.352791	0.459	0.307	6.71938e-30	0	CD44
UBA52	3.1947e-34	0.263206	0.829	0.649	7.78612e-30	0	UBA52
RPL36A	5.49425e-33	0.259404	0.405	0.264	1.33906e-28	0	RPL36A
CLIC1	6.85068e-33	0.259314	0.808	0.602	1.66965e-28	0	CLIC1
BHLHE41	2.20701e-32	0.257109	0.34	0.209	5.37893e-28	0	BHLHE41
PSMD7	3.04065e-32	0.25623	0.295	0.176	7.41068e-28	0	PSMD7
RAB1A	6.18749e-32	0.290993	0.268	0.158	1.50802e-27	0	RAB1A
RPS28	1.1162e-30	-0.255212	0.978	0.947	2.72041e-26	0	RPS28
BEX4	1.33948e-30	0.261602	0.309	0.19	3.26459e-26	0	BEX4
ACTN4	1.50166e-30	-1.36526	0.201	0.298	3.65985e-26	0	ACTN4
MRPS6	1.0502e-29	-1.40741	0.234	0.317	2.55954e-25	0	MRPS6
RPL10A	1.46097e-27	-0.422175	0.805	0.741	3.56068e-23	0	RPL10A
GSTP1	5.18278e-27	-0.806961	0.683	0.607	1.26315e-22	0	GSTP1
PLD3	6.81434e-27	0.517631	0.25	0.156	1.66079e-22	0	PLD3
VAMP5	7.15351e-27	0.375682	0.299	0.192	1.74345e-22	0	VAMP5
RPL8	1.37963e-26	-0.272973	0.933	0.875	3.36244e-22	0	RPL8
APLP2	1.7328e-26	-1.16602	0.534	0.509	4.22319e-22	0	APLP2
NRP2	2.56052e-26	0.251972	0.263	0.162	6.24049e-22	0	NRP2
RPS4X	3.76987e-26	-0.352202	0.923	0.884	9.18792e-22	0	RPS4X
MTRNR2L12	4.88031e-26	-0.815746	0.728	0.693	1.18943e-21	0	MTRNR2L12
LGALS3	6.5207e-26	-0.697	0.594	0.596	1.58922e-21	0	LGALS3
HSP90B1	1.02733e-25	-0.720889	0.701	0.648	2.50381e-21	0	HSP90B1
NUCB1	5.39144e-25	0.324066	0.276	0.175	1.314e-20	0	NUCB1
CD55	8.69176e-25	-1.53785	0.191	0.273	2.11836e-20	0	CD55
RPL6	3.28118e-23	-0.343698	0.832	0.78	7.9969e-19	0	RPL6
CCND1	1.16348e-22	-1.47453	0.205	0.276	2.83564e-18	0	CCND1
LMAN1	1.12889e-21	-1.19428	0.248	0.315	2.75134e-17	0	LMAN1
EZR	1.66956e-21	-0.927005	0.373	0.426	4.06904e-17	0	EZR
RPL14	1.44659e-20	-0.292093	0.897	0.834	3.52563e-16	0	RPL14
ITGB1	8.22283e-19	-1.03024	0.534	0.517	2.00407e-14	0	ITGB1
LINC00152	1.35488e-17	-1.19755	0.205	0.269	3.30211e-13	0	LINC00152
CCND2	9.24811e-16	-1.11514	0.22	0.278	2.25395e-11	0	CCND2
LMNA	1.08854e-15	-0.564034	0.28	0.355	2.653e-11	0	LMNA
CUTA	3.28577e-14	-0.885641	0.355	0.382	8.00808e-10	0	CUTA
AES	3.72157e-14	-0.915804	0.335	0.371	9.0702e-10	0	AES
UBB	4.18185e-14	-0.362861	0.759	0.681	1.0192e-09	0	UBB
BSG	3.65477e-13	-0.8934	0.316	0.353	8.9074e-09	0	BSG
HMGB1	6.0948e-13	-0.388323	0.791	0.703	1.48543e-08	0	HMGB1
NPM1	1.55766e-12	-0.419739	0.74	0.669	3.79632e-08	0	NPM1
ID3	2.26305e-12	-0.881983	0.244	0.296	5.51551e-08	0	ID3
HINT1	3.84306e-12	-0.488601	0.692	0.604	9.3663e-08	0	HINT1
SOD1	4.04281e-12	-0.773785	0.506	0.478	9.85314e-08	0	SOD1
TMA7	8.7168e-12	-0.422401	0.689	0.615	2.12446e-07	0	TMA7
SKP1	1.19572e-11	-0.619979	0.614	0.541	2.91421e-07	0	SKP1
TMED4	1.76423e-11	-1.0177	0.228	0.271	4.29977e-07	0	TMED4
CDC42SE2	2.2116e-11	-0.273122	0.252	0.177	5.39012e-07	0	CDC42SE2
IGKC	6.74929e-11	-3.34214	0.301	0.335	1.64494e-06	0	IGKC
PDCD4	8.40071e-11	-1.07967	0.239	0.276	2.04742e-06	0	PDCD4
MYL12B	1.35956e-10	-0.375547	0.765	0.672	3.31352e-06	0	MYL12B
RPS5	1.72965e-10	-0.291162	0.81	0.721	4.2155e-06	0	RPS5
LINC00657	4.46108e-10	-1.00317	0.224	0.264	1.08726e-05	0	LINC00657
TERF2IP	4.90376e-10	-1.01509	0.225	0.266	1.19514e-05	0	TERF2IP
GOLGA4	1.07917e-09	-0.972536	0.243	0.281	2.63014e-05	0	GOLGA4
PNISR	2.06569e-09	-0.78655	0.395	0.401	5.03451e-05	0	PNISR
VDAC2	2.23719e-09	-0.266538	0.361	0.266	5.45247e-05	0	VDAC2
ATPIF1	2.61849e-09	-0.694902	0.474	0.453	6.38179e-05	0	ATPIF1
MACF1	2.63838e-09	-0.875344	0.274	0.306	6.43027e-05	0	MACF1
EEF1D	3.14255e-09	-0.425134	0.695	0.609	7.65902e-05	0	EEF1D
SQSTM1	4.04567e-09	-0.630008	0.507	0.487	9.86012e-05	0	SQSTM1
OST4	4.59651e-09	-0.447301	0.679	0.595	0.000112026	0	OST4
RAB11FIP1	8.66293e-09	-1.10757	0.222	0.255	0.000211133	0	RAB11FIP1
BOD1L1	1.37207e-08	-0.285106	0.287	0.212	0.000334402	0	BOD1L1
ZFAND6	2.50302e-08	-0.251247	0.257	0.191	0.000610036	0	ZFAND6
SBDS	3.27326e-08	-1.03734	0.221	0.253	0.000797759	0	SBDS
CWC15	5.07872e-08	-0.303399	0.252	0.188	0.00123779	0	CWC15
TTC3	6.78733e-08	-0.956472	0.248	0.274	0.00165421	0	TTC3
MRPL57	7.01661e-08	-0.253722	0.375	0.284	0.00171009	0	MRPL57
CLDN1	8.60651e-08	-0.42476	0.294	0.214	0.00209758	0	CLDN1
RBM25	9.38246e-08	-0.251568	0.39	0.297	0.00228669	0	RBM25
C9orf142	1.11657e-07	-0.286068	0.256	0.191	0.00272131	0	C9orf142
YBX3	1.19169e-07	-0.25494	0.313	0.237	0.00290438	0	YBX3
S100A10	1.44106e-07	0.322996	0.769	0.667	0.00351214	0	S100A10
MIF	1.5656e-07	-0.767605	0.377	0.378	0.00381567	0	MIF
NUCKS1	1.57049e-07	-0.707691	0.388	0.39	0.00382761	0	NUCKS1
DHX36	5.93697e-07	-0.263419	0.256	0.194	0.0144696	0	DHX36
HSPA5	8.4173e-07	-0.611704	0.478	0.46	0.0205146	0	HSPA5
NDUFC2	9.29504e-07	-0.79627	0.449	0.411	0.0226539	0	NDUFC2
TPR	1.09001e-06	-0.90208	0.303	0.316	0.0265658	0	TPR
TM9SF2	1.55785e-06	-0.268407	0.278	0.213	0.0379679	0	TM9SF2
PARP14	1.70324e-06	-0.270481	0.374	0.288	0.0415114	0	PARP14
NDFIP1	1.91485e-06	-0.253844	0.415	0.319	0.0466687	0	NDFIP1
SNRPB	2.0511e-06	-0.312498	0.31	0.238	0.0499894	0	SNRPB
ARGLU1	2.23529e-06	-0.721801	0.436	0.425	0.0544786	0	ARGLU1
LY6E	2.59389e-06	-0.384669	0.355	0.392	0.0632184	0	LY6E
MT-ND5	3.18361e-06	-0.297162	0.904	0.823	0.077591	0	MT-ND5
SEC11C	5.18672e-06	-0.840521	0.225	0.25	0.126411	0	SEC11C
CD46	6.06322e-06	-0.948992	0.313	0.32	0.147773	0	CD46
ATP5G1	7.37493e-06	-0.254054	0.343	0.268	0.179742	0	ATP5G1
RRBP1	7.37518e-06	-0.814305	0.307	0.315	0.179748	0	RRBP1
ORMDL1	1.06828e-05	-0.297029	0.303	0.236	0.260362	0	ORMDL1
PTMS	1.13476e-05	-0.256914	0.489	0.372	0.276564	0	PTMS
PHF3	1.17452e-05	-0.297476	0.292	0.228	0.286253	0	PHF3
CBX3	1.21031e-05	-0.265779	0.384	0.301	0.294976	0	CBX3
ARID4B	1.46703e-05	-0.870544	0.259	0.276	0.357545	0	ARID4B
DDX46	1.52326e-05	-0.352976	0.303	0.236	0.371248	0	DDX46
EIF2S2	1.58645e-05	-0.271184	0.305	0.24	0.38665	0	EIF2S2
FXR1	1.7527e-05	-0.29548	0.252	0.197	0.427167	0	FXR1
PYURF	2.47423e-05	-0.337497	0.316	0.248	0.60302	0	PYURF
CD59	2.64532e-05	-0.927	0.325	0.324	0.644718	0	CD59
SRI	2.64813e-05	-0.290184	0.357	0.28	0.645402	0	SRI
BCLAF1	2.66215e-05	-0.348874	0.321	0.25	0.648819	0	BCLAF1
RBM8A	2.68753e-05	-0.274286	0.406	0.318	0.655004	0	RBM8A
MRFAP1	2.87566e-05	-0.261552	0.291	0.229	0.700856	0	MRFAP1
GOLGB1	3.61628e-05	-0.813534	0.287	0.299	0.88136	0	GOLGB1
ENSA	4.31798e-05	-0.360629	0.307	0.241	1	0	ENSA
PSMB8	5.21856e-05	-0.317035	0.401	0.313	1	0	PSMB8
POLR2L	5.68352e-05	-0.585109	0.441	0.414	1	0	POLR2L
RAC2	5.74355e-05	-0.521337	0.324	0.246	1	0	RAC2
SLIRP	7.62555e-05	-0.273084	0.338	0.268	1	0	SLIRP
SSR2	7.72448e-05	-0.318794	0.445	0.346	1	0	SSR2
SNRPE	8.03388e-05	-0.270152	0.335	0.266	1	0	SNRPE
SFPQ	0.0001029	-0.302404	0.444	0.351	1	0	SFPQ
OCIAD1	0.000114098	-0.28518	0.363	0.287	1	0	OCIAD1
NDUFS8	0.000124441	-0.288431	0.313	0.25	1	0	NDUFS8
TCF25	0.000125742	-0.257807	0.421	0.336	1	0	TCF25
SSR4	0.000133601	-0.671123	0.557	0.49	1	0	SSR4
ZFAS1	0.000174482	-0.63292	0.547	0.478	1	0	ZFAS1
EIF2AK2	0.000181166	-0.428143	0.27	0.213	1	0	EIF2AK2
CCDC85B	0.000193814	-0.252507	0.29	0.234	1	0	CCDC85B
SEP15	0.000204735	-0.299506	0.373	0.295	1	0	SEP15
DNAJB1	0.000218732	-0.388201	0.544	0.536	1	0	DNAJB1
HNRNPH3	0.000260412	-0.391059	0.308	0.245	1	0	HNRNPH3
PCMTD1	0.000275175	-0.360945	0.257	0.205	1	0	PCMTD1
GNAS	0.000297588	-0.384893	0.77	0.637	1	0	GNAS
CCT3	0.000314478	-0.370237	0.288	0.231	1	0	CCT3
TCEA1	0.000324258	-0.409325	0.365	0.289	1	0	TCEA1
PPP1R12A	0.000325739	-0.406133	0.269	0.213	1	0	PPP1R12A
NDUFA3	0.000334266	-0.272469	0.391	0.315	1	0	NDUFA3
NDUFA13	0.000382805	-0.298315	0.349	0.281	1	0	NDUFA13
ANAPC16	0.000409608	-0.705229	0.372	0.358	1	0	ANAPC16
SLC25A6	0.000500579	-0.258451	0.464	0.373	1	0	SLC25A6
ATP1A1	0.000511717	-0.786735	0.239	0.251	1	0	ATP1A1
AC090498.1	0.000601821	-0.26562	0.427	0.344	1	0	AC090498.1
TMEM14B	0.000606042	-0.331803	0.367	0.294	1	0	TMEM14B
TOP1	0.000818798	-0.404841	0.305	0.246	1	0	TOP1
PRRC2C	0.000824259	-0.349201	0.495	0.391	1	0	PRRC2C
ITSN2	0.000934082	-0.396343	0.26	0.21	1	0	ITSN2
POLR2K	0.00108602	-0.300353	0.282	0.231	1	0	POLR2K
THRAP3	0.00113744	-0.348296	0.381	0.307	1	0	THRAP3
FAM96B	0.00114496	-0.2677	0.399	0.323	1	0	FAM96B
CACYBP	0.00115885	-0.394249	0.323	0.26	1	0	CACYBP
PLA2G16	0.0014881	-0.404143	0.319	0.258	1	0	PLA2G16
STAT3	0.00159657	-0.408643	0.261	0.211	1	0	STAT3
LUC7L3	0.00169499	-0.780055	0.273	0.276	1	0	LUC7L3
ADAR	0.00186545	-0.386704	0.272	0.221	1	0	ADAR
PJA2	0.00188251	-0.381985	0.351	0.285	1	0	PJA2
DYNLRB1	0.00192722	-0.370244	0.382	0.306	1	0	DYNLRB1
CIRBP	0.00196475	-0.565069	0.524	0.456	1	0	CIRBP
YWHAQ	0.0020073	-0.791303	0.277	0.278	1	0	YWHAQ
NDUFAB1	0.00202713	-0.31483	0.385	0.311	1	0	NDUFAB1
KIAA1551	0.0021113	-0.576244	0.269	0.214	1	0	KIAA1551
ARRDC3	0.00217305	-0.286807	0.275	0.227	1	0	ARRDC3
HIST1H4C	0.00227578	-0.496627	0.468	0.376	1	0	HIST1H4C
GABARAPL2	0.00242906	-0.314267	0.466	0.369	1	0	GABARAPL2
HSPD1	0.00255617	-0.443525	0.552	0.516	1	0	HSPD1
KDELR1	0.00263435	-0.72371	0.33	0.321	1	0	KDELR1
DUSP6	0.00265094	-0.697937	0.279	0.28	1	0	DUSP6
YY1	0.0026541	-0.368042	0.282	0.232	1	0	YY1
IFI6	0.00265841	-0.351768	0.433	0.44	1	0	IFI6
TMED2	0.00281288	-0.409821	0.307	0.25	1	0	TMED2
EEF2	0.00319066	-0.56281	0.505	0.453	1	0	EEF2
TMCO1	0.00321263	-0.308356	0.349	0.287	1	0	TMCO1
CTNNB1	0.00373301	-0.327421	0.4	0.329	1	0	CTNNB1
CHMP2A	0.00382098	-0.261111	0.333	0.277	1	0	CHMP2A
SMCHD1	0.00401605	-0.979357	0.258	0.257	1	0	SMCHD1
GLTSCR2	0.00415451	-0.391134	0.312	0.257	1	0	GLTSCR2
VIMP	0.00454548	-0.322077	0.293	0.244	1	0	VIMP
ZNHIT1	0.00468459	-0.264438	0.312	0.26	1	0	ZNHIT1
PPP1R14B	0.00484399	-0.3396	0.273	0.227	1	0	PPP1R14B
CSNK1A1	0.00486028	-0.45502	0.385	0.309	1	0	CSNK1A1
SCAND1	0.00510882	-0.388313	0.327	0.269	1	0	SCAND1
NDUFB9	0.00514817	-0.73076	0.259	0.263	1	0	NDUFB9
RABAC1	0.00553361	-0.285234	0.383	0.317	1	0	RABAC1
IK	0.00553626	-0.418748	0.288	0.237	1	0	IK
HNRNPA3	0.00562916	-0.26345	0.545	0.438	1	0	HNRNPA3
MRPS21	0.00646519	-0.299532	0.39	0.323	1	0	MRPS21
NDUFB11	0.00699861	-0.274489	0.449	0.361	1	0	NDUFB11
IFITM2	0.00734995	-0.844847	0.333	0.259	1	0	IFITM2
ATRAID	0.00854104	-0.387622	0.342	0.281	1	0	ATRAID
KTN1	0.00895142	-0.364206	0.452	0.365	1	0	KTN1
CALM3	0.00898384	-0.296768	0.313	0.263	1	0	CALM3
EIF5B	0.00940032	-0.293205	0.264	0.223	1	0	EIF5B
SEPW1	0.00945407	-0.629737	0.38	0.351	1	0	SEPW1
RPS19BP1	0.00960813	-0.310016	0.264	0.223	1	0	RPS19BP1
JCHAIN	0	3.99485	0.316	0.066	0	1	JCHAIN
MZB1	0	3.61786	0.274	0.037	0	1	MZB1
IGHG4	0	5.21281	0.259	0.045	0	1	IGHG4
IGHG1	4.66945e-288	4.04446	0.305	0.069	1.13804e-283	1	IGHG1
IGKC.1	2.16709e-261	3.89284	0.615	0.31	5.28164e-257	1	IGKC
CST3.1	5.70209e-232	-2.31466	0.213	0.617	1.38971e-227	1	CST3
ITM2B.1	7.97144e-163	-1.11443	0.58	0.831	1.9428e-158	1	ITM2B
GSN	8.54983e-154	-2.46039	0.079	0.41	2.08376e-149	1	GSN
IGLC2	9.86995e-143	4.2382	0.304	0.111	2.4055e-138	1	IGLC2
TYROBP.1	2.24272e-126	-3.05591	0.092	0.357	5.46596e-122	1	TYROBP
ACTB.1	1.80479e-119	-0.792725	0.798	0.931	4.39864e-115	1	ACTB
GPX1.1	2.2519e-117	-1.31298	0.321	0.605	5.48833e-113	1	GPX1
S100A11.1	6.59845e-117	-0.832096	0.646	0.859	1.60817e-112	1	S100A11
APOE.1	1.66832e-116	-4.06294	0.043	0.291	4.06603e-112	1	APOE
MT-ND3.1	2.6595e-115	-0.838931	0.792	0.887	6.48173e-111	1	MT-ND3
CD63	5.77033e-113	-0.95819	0.449	0.705	1.40635e-108	1	CD63
IFITM3	6.4388e-112	-2.43017	0.095	0.357	1.56926e-107	1	IFITM3
LAPTM4A	4.18311e-108	-1.48343	0.164	0.445	1.01951e-103	1	LAPTM4A
FCER1G.1	8.42337e-104	-3.26659	0.049	0.277	2.05294e-99	1	FCER1G
CD81.1	4.05869e-102	-1.14445	0.219	0.509	9.89183e-98	1	CD81
CD9	2.18773e-101	-1.51678	0.184	0.449	5.33195e-97	1	CD9
RAC1.1	5.02831e-101	-1.02883	0.255	0.548	1.2255e-96	1	RAC1
HLA-DRB5.1	3.82153e-98	-1.9681	0.224	0.462	9.31384e-94	1	HLA-DRB5
FCGRT.1	1.43154e-97	-2.70015	0.042	0.264	3.48895e-93	1	FCGRT
CEBPD.1	4.46843e-97	-1.54091	0.109	0.368	1.08904e-92	1	CEBPD
RPL39.1	8.14729e-96	-0.585372	0.829	0.914	1.98566e-91	1	RPL39
HLA-DRA.1	1.11028e-95	-2.3149	0.453	0.632	2.70596e-91	1	HLA-DRA
TMSB10.1	1.08985e-94	-0.539522	0.913	0.975	2.65619e-90	1	TMSB10
FTH1.1	1.81564e-94	-0.784502	0.925	0.97	4.42509e-90	1	FTH1
AIF1.1	4.85593e-93	-3.11355	0.049	0.26	1.18349e-88	1	AIF1
CALM2	1.60797e-91	-0.857016	0.355	0.628	3.91893e-87	1	CALM2
MT-CO2	4.10487e-89	-0.426281	0.946	0.974	1.00044e-84	1	MT-CO2
RPL34	5.26936e-89	-0.504784	0.834	0.913	1.28425e-84	1	RPL34
GRN.1	1.55897e-88	-1.90943	0.086	0.31	3.79953e-84	1	GRN
POMP.1	7.50781e-88	-1.01506	0.205	0.47	1.8298e-83	1	POMP
MYL6	3.70044e-87	-0.610478	0.603	0.818	9.01871e-83	1	MYL6
CCL5.1	7.63276e-84	0.708105	0.565	0.348	1.86026e-79	1	CCL5
MT-CYB.1	1.15241e-82	-0.602083	0.588	0.791	2.80865e-78	1	MT-CYB
DNAJB1.1	2.39296e-82	0.607008	0.729	0.522	5.83211e-78	1	DNAJB1
TIMP1.1	1.51413e-81	-1.55489	0.276	0.507	3.69024e-77	1	TIMP1
RPL41	2.12879e-81	-0.486612	0.876	0.936	5.18827e-77	1	RPL41
RTN4.1	5.17685e-80	-0.971097	0.129	0.374	1.2617e-75	1	RTN4
HLA-DRB1.1	9.83221e-79	-1.59024	0.529	0.666	2.39631e-74	1	HLA-DRB1
ATP6V0B.1	1.37003e-77	-1.07375	0.176	0.415	3.33903e-73	1	ATP6V0B
CAPG.1	2.77537e-77	-1.2236	0.144	0.377	6.76412e-73	1	CAPG
RPS24	8.62042e-77	-0.443125	0.853	0.928	2.10097e-72	1	RPS24
NPC2	2.03806e-76	-1.21771	0.354	0.566	4.96716e-72	1	NPC2
HLA-DPB1.1	2.85383e-76	-1.82538	0.345	0.534	6.95535e-72	1	HLA-DPB1
GLUL.1	1.13543e-75	-1.22124	0.128	0.359	2.76728e-71	1	GLUL
IER3.1	1.8396e-75	-1.82918	0.116	0.329	4.48347e-71	1	IER3
SERPINA1	2.10121e-75	-1.11201	0.131	0.363	5.12106e-71	1	SERPINA1
MT-ATP6	6.74107e-75	-0.437255	0.782	0.901	1.64293e-70	1	MT-ATP6
LGALS1.1	2.61893e-73	-0.959832	0.443	0.646	6.38287e-69	1	LGALS1
BRI3.1	1.24591e-72	-0.939925	0.171	0.418	3.03653e-68	1	BRI3
PPIA	2.33584e-71	-0.545278	0.53	0.766	5.6929e-67	1	PPIA
ARPC3.1	2.96644e-71	-0.710343	0.35	0.603	7.22981e-67	1	ARPC3
CTSB	3.33653e-71	-0.838262	0.328	0.571	8.1318e-67	1	CTSB
FTL.1	7.03906e-71	-1.3394	0.886	0.937	1.71556e-66	1	FTL
HLA-DQB1.1	1.3057e-69	-1.95987	0.174	0.367	3.18226e-65	1	HLA-DQB1
IFNGR1.1	2.10135e-69	-1.39715	0.081	0.276	5.12141e-65	1	IFNGR1
ACTG1	6.98278e-69	-0.456573	0.699	0.877	1.70184e-64	1	ACTG1
ATP6AP2.1	9.19001e-69	-0.883657	0.133	0.355	2.23979e-64	1	ATP6AP2
RBX1.1	1.54379e-68	-0.703005	0.209	0.453	3.76253e-64	1	RBX1
MT-ND4	2.20251e-67	-0.375481	0.879	0.945	5.36796e-63	1	MT-ND4
HSPA1A	4.30967e-67	0.535786	0.798	0.634	1.05035e-62	1	HSPA1A
HLA-DPA1.1	6.8478e-67	-1.56146	0.394	0.556	1.66894e-62	1	HLA-DPA1
ATP6V0E1.1	1.44997e-66	-0.654594	0.274	0.526	3.53386e-62	1	ATP6V0E1
FKBP1A	2.58244e-66	-0.898053	0.139	0.354	6.29393e-62	1	FKBP1A
H3F3A	2.26323e-65	-0.473326	0.632	0.825	5.51594e-61	1	H3F3A
VIM	1.1146e-64	-0.530073	0.776	0.896	2.7165e-60	1	VIM
SEPW1.1	1.4681e-64	-0.923005	0.152	0.369	3.57806e-60	1	SEPW1
CTSZ.1	2.72527e-63	-1.58001	0.095	0.28	6.64203e-59	1	CTSZ
CMTM6.1	1.72693e-62	-0.864102	0.115	0.316	4.20888e-58	1	CMTM6
HLA-DQA1.1	1.80128e-62	-1.67347	0.204	0.384	4.39007e-58	1	HLA-DQA1
TMBIM4.1	2.36124e-62	-1.0411	0.111	0.303	5.75482e-58	1	TMBIM4
GPX4	2.51538e-62	-0.638861	0.345	0.584	6.13047e-58	1	GPX4
RPL15	8.23889e-62	-0.406832	0.719	0.864	2.00798e-57	1	RPL15
SERF2	1.21834e-61	-0.48301	0.666	0.838	2.96935e-57	1	SERF2
SDCBP.1	1.86779e-61	-1.13057	0.118	0.313	4.55218e-57	1	SDCBP
TSPO.1	2.1822e-61	-0.857917	0.205	0.425	5.31847e-57	1	TSPO
ATP5E.1	4.11877e-61	-0.510035	0.592	0.784	1.00383e-56	1	ATP5E
MARCKS.1	7.42004e-61	-1.80301	0.092	0.264	1.80841e-56	1	MARCKS
C14orf2	1.80184e-60	-0.807467	0.184	0.396	4.39145e-56	1	C14orf2
MGST3	2.16461e-60	-0.773741	0.22	0.445	5.27559e-56	1	MGST3
ASAH1	3.69128e-60	-0.82545	0.187	0.404	8.99639e-56	1	ASAH1
POLR2L.1	6.85613e-60	-0.742001	0.215	0.432	1.67097e-55	1	POLR2L
LYZ.1	1.35495e-59	-2.32543	0.136	0.31	3.30228e-55	1	LYZ
AP2S1.1	2.76596e-59	-0.877193	0.134	0.334	6.74119e-55	1	AP2S1
PRDX1.1	2.87367e-59	-0.708603	0.397	0.613	7.00371e-55	1	PRDX1
COX7B.1	3.11554e-59	-0.703683	0.213	0.433	7.5932e-55	1	COX7B
COX8A	4.49389e-59	-0.599294	0.301	0.542	1.09525e-54	1	COX8A
CTSD.1	6.35934e-59	-0.979347	0.243	0.466	1.5499e-54	1	CTSD
HSBP1	9.89614e-59	-0.832855	0.136	0.334	2.41189e-54	1	HSBP1
TUBA1B.1	3.07601e-58	-0.807937	0.229	0.446	7.49684e-54	1	TUBA1B
TRBC2	8.00408e-58	0.828056	0.377	0.22	1.95075e-53	1	TRBC2
HLA-DMA.1	8.35384e-58	-1.41404	0.152	0.33	2.036e-53	1	HLA-DMA
HSP90AA1	8.51451e-58	0.47496	0.887	0.898	2.07516e-53	1	HSP90AA1
USMG5	9.70487e-58	-0.719184	0.242	0.46	2.36527e-53	1	USMG5
BRK1	9.86404e-58	-0.733992	0.157	0.36	2.40406e-53	1	BRK1
EEF1A1	1.13179e-57	-0.327182	0.965	0.981	2.7584e-53	1	EEF1A1
CFL1.1	1.3822e-57	-0.546168	0.485	0.713	3.36869e-53	1	CFL1
TMEM50A	2.95901e-57	-0.662481	0.182	0.395	7.21171e-53	1	TMEM50A
UQCRB	5.43168e-57	-0.611608	0.292	0.525	1.32381e-52	1	UQCRB
COX4I1	1.41772e-56	-0.528653	0.376	0.616	3.45526e-52	1	COX4I1
NDUFB2	2.05879e-56	-0.547989	0.32	0.561	5.01768e-52	1	NDUFB2
ARPC5.1	2.07525e-56	-0.653903	0.247	0.471	5.0578e-52	1	ARPC5
SRP14	2.29301e-56	-0.49729	0.479	0.71	5.58853e-52	1	SRP14
SH3BGRL.1	5.15613e-56	-0.732408	0.16	0.364	1.25665e-51	1	SH3BGRL
LEPROT	5.40058e-56	-0.887106	0.081	0.254	1.31623e-51	1	LEPROT
NDUFB1	1.15877e-55	-0.820615	0.157	0.35	2.82415e-51	1	NDUFB1
RPS13.1	1.48769e-55	-0.385609	0.76	0.871	3.62579e-51	1	RPS13
RPL26	1.71192e-55	-0.374802	0.761	0.871	4.17229e-51	1	RPL26
CD74.1	1.78852e-55	-1.32204	0.651	0.732	4.35898e-51	1	CD74
TXNIP.1	2.42773e-55	-0.724592	0.3	0.516	5.91685e-51	1	TXNIP
SSR4.1	3.09413e-55	1.40873	0.518	0.493	7.54102e-51	1	SSR4
NDUFC2.1	6.27101e-55	-0.727804	0.22	0.43	1.52837e-50	1	NDUFC2
SUMO1	1.17792e-54	-0.642828	0.155	0.356	2.87082e-50	1	SUMO1
GSTO1.1	2.05212e-54	-0.871811	0.134	0.323	5.00143e-50	1	GSTO1
TBCA	2.68303e-54	-0.763365	0.153	0.346	6.53909e-50	1	TBCA
BANF1	3.64037e-54	-0.711683	0.124	0.309	8.87232e-50	1	BANF1
PSAP.1	5.16152e-54	-0.729073	0.309	0.521	1.25797e-49	1	PSAP
CTSH.1	1.50062e-53	-1.01236	0.156	0.345	3.65731e-49	1	CTSH
CAPZA2.1	2.02514e-53	-0.784165	0.111	0.292	4.93567e-49	1	CAPZA2
ATOX1.1	2.03826e-53	-0.937389	0.12	0.296	4.96764e-49	1	ATOX1
BLOC1S1.1	2.41138e-53	-0.642956	0.158	0.357	5.87703e-49	1	BLOC1S1
DYNLL1	5.65391e-53	-0.54507	0.354	0.587	1.37797e-48	1	DYNLL1
RHOC	7.75588e-53	-0.994013	0.091	0.264	1.89026e-48	1	RHOC
TMBIM6	1.09209e-52	-0.541152	0.387	0.612	2.66164e-48	1	TMBIM6
ANXA5.1	1.55049e-52	-0.549485	0.253	0.483	3.77886e-48	1	ANXA5
BTF3	2.22761e-52	-0.471277	0.398	0.64	5.42913e-48	1	BTF3
RPS28.1	4.57189e-52	-0.304253	0.896	0.953	1.11426e-47	1	RPS28
DSTN.1	7.87809e-52	-0.978765	0.2	0.387	1.92005e-47	1	DSTN
RPL12	1.47258e-51	-0.398048	0.735	0.859	3.58896e-47	1	RPL12
NDUFA12	1.8913e-51	-0.612394	0.126	0.309	4.60948e-47	1	NDUFA12
CD59.1	2.04273e-51	-0.998877	0.156	0.337	4.97853e-47	1	CD59
RPS3A	2.85132e-51	-0.342851	0.805	0.895	6.94923e-47	1	RPS3A
COMMD6	3.5703e-51	-0.52584	0.3	0.527	8.70154e-47	1	COMMD6
CEBPB.1	3.66618e-51	-0.988219	0.134	0.314	8.93521e-47	1	CEBPB
RPS23.1	3.67897e-51	-0.324036	0.869	0.93	8.96639e-47	1	RPS23
SNX3.1	5.63201e-51	-0.606557	0.205	0.406	1.37263e-46	1	SNX3
VAMP8.1	6.4551e-51	-0.622595	0.236	0.447	1.57324e-46	1	VAMP8
RPL21	7.1517e-51	-0.588523	0.504	0.715	1.74301e-46	1	RPL21
CSTB.1	1.17113e-50	-0.802599	0.272	0.488	2.85428e-46	1	CSTB
SLC25A3	1.27694e-50	-0.552382	0.275	0.496	3.11215e-46	1	SLC25A3
LITAF.1	2.02675e-50	-0.891292	0.136	0.316	4.93961e-46	1	LITAF
HMGN2	2.53635e-50	-0.550696	0.263	0.478	6.1816e-46	1	HMGN2
SUMO2	3.07541e-50	-0.441155	0.418	0.654	7.49539e-46	1	SUMO2
RPL38	3.16983e-50	-0.556713	0.363	0.594	7.72551e-46	1	RPL38
DYNLT1	3.85173e-50	-0.737048	0.126	0.305	9.38743e-46	1	DYNLT1
SKP1.1	4.55449e-50	-0.552686	0.342	0.563	1.11002e-45	1	SKP1
PFDN5	4.67414e-50	-0.459994	0.498	0.704	1.13918e-45	1	PFDN5
ATP5J2.1	6.13219e-50	-0.54627	0.22	0.428	1.49454e-45	1	ATP5J2
H2AFY.1	6.35043e-50	-0.762324	0.11	0.285	1.54773e-45	1	H2AFY
RPL7	1.20726e-49	-0.673477	0.329	0.557	2.94235e-45	1	RPL7
JUN	1.63822e-49	0.45341	0.82	0.734	3.99267e-45	1	JUN
HSPA1B	1.86342e-49	0.550677	0.615	0.46	4.54153e-45	1	HSPA1B
ANXA2	1.99521e-49	-0.583026	0.409	0.628	4.86272e-45	1	ANXA2
SPINT2	2.19121e-49	-0.906298	0.17	0.353	5.34043e-45	1	SPINT2
SNRPG	2.38411e-49	-0.615623	0.211	0.412	5.81055e-45	1	SNRPG
UQCR11	3.09348e-49	-0.551836	0.264	0.477	7.53944e-45	1	UQCR11
COX7C	3.2381e-49	-0.482022	0.452	0.664	7.89191e-45	1	COX7C
TPI1	4.8285e-49	-0.547304	0.255	0.47	1.1768e-44	1	TPI1
YWHAH.1	5.10843e-49	-0.995399	0.173	0.354	1.24503e-44	1	YWHAH
RHOA.1	6.47473e-49	-0.489624	0.341	0.572	1.57802e-44	1	RHOA
LAMTOR1.1	6.80301e-49	-0.66292	0.121	0.297	1.65803e-44	1	LAMTOR1
TMSB4X.1	6.87396e-49	-0.454555	0.958	0.977	1.67532e-44	1	TMSB4X
SEC11A.1	1.23068e-48	-0.618271	0.205	0.404	2.9994e-44	1	SEC11A
ATP6V1G1	1.71733e-48	-0.597784	0.227	0.429	4.18547e-44	1	ATP6V1G1
UQCRQ	1.83347e-48	-0.690681	0.202	0.391	4.46853e-44	1	UQCRQ
MINOS1.1	2.91972e-48	-0.557531	0.156	0.345	7.11594e-44	1	MINOS1
PCBP1.1	4.36735e-48	-0.63739	0.173	0.36	1.06441e-43	1	PCBP1
TUBB	4.69359e-48	-0.672497	0.157	0.343	1.14392e-43	1	TUBB
RNH1.1	1.13091e-47	-0.876906	0.118	0.283	2.75626e-43	1	RNH1
SCP2	1.32309e-47	-0.751773	0.119	0.287	3.22463e-43	1	SCP2
RPL11	1.34213e-47	-0.269133	0.862	0.939	3.27105e-43	1	RPL11
MORF4L1	1.44687e-47	-0.42559	0.273	0.499	3.52632e-43	1	MORF4L1
BZW1	1.82195e-47	-0.687595	0.11	0.28	4.44047e-43	1	BZW1
VPS29.1	2.03774e-47	-0.732878	0.125	0.293	4.96638e-43	1	VPS29
HMGN3	2.84111e-47	-0.678334	0.172	0.355	6.92436e-43	1	HMGN3
NDUFA4	6.40131e-47	-0.48677	0.434	0.637	1.56013e-42	1	NDUFA4
C4orf3	9.5389e-47	-0.510527	0.228	0.43	2.32482e-42	1	C4orf3
ATP5O.1	1.01995e-46	-0.74954	0.135	0.303	2.48583e-42	1	ATP5O
UQCR10.1	1.22849e-46	-0.480681	0.268	0.481	2.99407e-42	1	UQCR10
CAMTA1	1.25215e-46	-0.70194	0.096	0.256	3.05175e-42	1	CAMTA1
ATP6V1F.1	2.97251e-46	-0.632674	0.168	0.352	7.24459e-42	1	ATP6V1F
UBA52.1	4.34427e-46	-0.46605	0.456	0.68	1.05879e-41	1	UBA52
C4orf48	6.24856e-46	-0.745819	0.135	0.306	1.5229e-41	1	C4orf48
RPL36A.1	8.36012e-46	-1.02821	0.125	0.287	2.03753e-41	1	RPL36A
MYL12B.1	1.64968e-45	-0.39715	0.458	0.697	4.02059e-41	1	MYL12B
WDR83OS	2.15385e-45	-0.54374	0.175	0.359	5.24936e-41	1	WDR83OS
NDUFC1	2.84989e-45	-0.490888	0.176	0.363	6.94575e-41	1	NDUFC1
SOD2.1	3.67317e-45	-1.26064	0.137	0.296	8.95225e-41	1	SOD2
SAT1.1	4.75865e-45	-0.648771	0.659	0.788	1.15978e-40	1	SAT1
TOMM7	5.15029e-45	-0.487592	0.302	0.514	1.25523e-40	1	TOMM7
NFE2L2	5.92537e-45	-0.77585	0.11	0.273	1.44413e-40	1	NFE2L2
LAMTOR5	9.51283e-45	-0.678046	0.131	0.297	2.31847e-40	1	LAMTOR5
ATP5I	1.68315e-44	-0.568708	0.231	0.423	4.10217e-40	1	ATP5I
RPL23	3.89947e-44	-0.452301	0.297	0.512	9.50379e-40	1	RPL23
RPS26	4.80552e-44	-0.456865	0.36	0.573	1.1712e-39	1	RPS26
COX6C	7.5792e-44	-0.401748	0.353	0.581	1.8472e-39	1	COX6C
TAGLN2	1.28208e-43	-0.617167	0.229	0.42	3.12468e-39	1	TAGLN2
TXN	1.31045e-43	-0.722809	0.28	0.477	3.19382e-39	1	TXN
SEP15.1	1.72796e-43	-0.671645	0.149	0.313	4.21137e-39	1	SEP15
TALDO1	1.93658e-43	-0.587603	0.14	0.312	4.71983e-39	1	TALDO1
ATP5J	1.95616e-43	-0.444978	0.254	0.453	4.76755e-39	1	ATP5J
CAPZB.1	2.4565e-43	-0.475193	0.188	0.378	5.98697e-39	1	CAPZB
OAZ1.1	4.27053e-43	-0.460425	0.486	0.686	1.04081e-38	1	OAZ1
EIF1B	4.59928e-43	-0.642881	0.12	0.278	1.12094e-38	1	EIF1B
SNX6.1	6.27706e-43	-0.54268	0.13	0.298	1.52984e-38	1	SNX6
UBL5	6.62066e-43	-0.427279	0.375	0.595	1.61359e-38	1	UBL5
CHD9	6.84011e-43	-0.680151	0.107	0.26	1.66707e-38	1	CHD9
COX5B	9.01214e-43	-0.422942	0.332	0.554	2.19644e-38	1	COX5B
TMEM59	9.22681e-43	-0.566807	0.307	0.5	2.24876e-38	1	TMEM59
TPT1.1	1.22462e-42	-0.298669	0.917	0.957	2.98464e-38	1	TPT1
GNAI2.1	3.03007e-42	-0.571396	0.242	0.438	7.38488e-38	1	GNAI2
RPS27A	3.69385e-42	-0.282007	0.887	0.941	9.00265e-38	1	RPS27A
SLIRP.1	4.55744e-42	-0.567042	0.126	0.286	1.11074e-37	1	SLIRP
ATP5C1	4.71221e-42	-0.45729	0.181	0.362	1.14846e-37	1	ATP5C1
RHEB	4.87091e-42	-0.610283	0.138	0.301	1.18714e-37	1	RHEB
DAD1	7.31058e-42	-0.468706	0.251	0.444	1.78173e-37	1	DAD1
ATP5G3	7.38227e-42	-0.434034	0.282	0.486	1.79921e-37	1	ATP5G3
ZFP36.1	1.74002e-41	-0.965671	0.252	0.415	4.24078e-37	1	ZFP36
SF3B6	1.74731e-41	-0.489932	0.175	0.352	4.25854e-37	1	SF3B6
GNG5.1	2.38713e-41	-0.437497	0.316	0.524	5.81791e-37	1	GNG5
GABARAPL2.1	9.28182e-41	-0.48812	0.206	0.391	2.26216e-36	1	GABARAPL2
TCEB2	1.20342e-40	-0.44658	0.339	0.552	2.93297e-36	1	TCEB2
SHFM1	1.34171e-40	-0.43551	0.225	0.413	3.27e-36	1	SHFM1
MTRNR2L12.1	1.74373e-40	0.540592	0.728	0.694	4.24981e-36	1	MTRNR2L12
ARHGAP18.1	1.74645e-40	-0.642456	0.102	0.253	4.25645e-36	1	ARHGAP18
ERH	1.94865e-40	-0.442255	0.197	0.377	4.74924e-36	1	ERH
CHURC1	2.52324e-40	-0.585151	0.108	0.259	6.14965e-36	1	CHURC1
COX6A1	3.98539e-40	-0.447384	0.254	0.446	9.7132e-36	1	COX6A1
DBI	5.51786e-40	-0.424372	0.288	0.493	1.34481e-35	1	DBI
BCAP31	8.30992e-40	-0.669927	0.129	0.28	2.02529e-35	1	BCAP31
ATP5G2	1.27997e-39	-0.420706	0.341	0.553	3.11954e-35	1	ATP5G2
NDUFA11	1.48488e-39	-0.591452	0.158	0.317	3.61894e-35	1	NDUFA11
VMP1	1.4906e-39	-0.739124	0.151	0.309	3.6329e-35	1	VMP1
CDC42.1	2.58406e-39	-0.424537	0.387	0.601	6.29787e-35	1	CDC42
EIF3E	2.70925e-39	-0.590908	0.17	0.334	6.603e-35	1	EIF3E
CD47	2.75276e-39	-0.619683	0.164	0.327	6.70903e-35	1	CD47
ANXA1	3.07995e-39	-0.483397	0.477	0.674	7.50646e-35	1	ANXA1
NACA	3.73749e-39	-0.32845	0.668	0.819	9.10901e-35	1	NACA
RPL9	4.2783e-39	-0.350757	0.612	0.783	1.04271e-34	1	RPL9
NDUFA1	5.81242e-39	-0.41527	0.25	0.438	1.4166e-34	1	NDUFA1
SEC61G	7.71356e-39	-0.521011	0.27	0.455	1.87995e-34	1	SEC61G
EIF3K	8.90258e-39	-0.424843	0.3	0.496	2.16974e-34	1	EIF3K
WSB1.1	9.47966e-39	-0.490394	0.156	0.325	2.31038e-34	1	WSB1
LAMTOR4.1	1.07491e-38	-0.492596	0.179	0.344	2.61976e-34	1	LAMTOR4
PSMB1	1.15677e-38	-0.411062	0.245	0.431	2.81928e-34	1	PSMB1
PSMA4	1.29433e-38	-0.529265	0.15	0.31	3.15454e-34	1	PSMA4
NEDD8	1.96024e-38	-0.394054	0.218	0.402	4.7775e-34	1	NEDD8
ENY2.1	2.057e-38	-0.585824	0.132	0.282	5.01332e-34	1	ENY2
SNRPB2	3.07795e-38	-0.648486	0.119	0.264	7.50158e-34	1	SNRPB2
CTSC.1	3.23886e-38	-0.465232	0.3	0.498	7.89374e-34	1	CTSC
RPS27L	3.42201e-38	-0.517631	0.273	0.458	8.34013e-34	1	RPS27L
CCNI	3.51455e-38	-0.419407	0.354	0.553	8.56565e-34	1	CCNI
RPS4X.1	3.91238e-38	-0.363455	0.817	0.893	9.53526e-34	1	RPS4X
PFN1.1	4.89491e-38	-0.490084	0.534	0.721	1.19299e-33	1	PFN1
EID1	4.99681e-38	-0.369918	0.252	0.452	1.21782e-33	1	EID1
C14orf166	5.21224e-38	-0.456146	0.151	0.311	1.27033e-33	1	C14orf166
RPL31	6.1086e-38	-0.634266	0.209	0.388	1.48879e-33	1	RPL31
NDUFV2.1	9.82353e-38	-0.51315	0.162	0.323	2.39419e-33	1	NDUFV2
HMGN1	2.08216e-37	-0.422406	0.327	0.526	5.07463e-33	1	HMGN1
RPS17	2.91549e-37	-0.51509	0.234	0.424	7.10564e-33	1	RPS17
VDAC2.1	6.36257e-37	-0.474463	0.133	0.285	1.55068e-32	1	VDAC2
MRPS21.1	6.98974e-37	-0.411686	0.175	0.341	1.70354e-32	1	MRPS21
PCBP2	7.43757e-37	-0.394628	0.209	0.386	1.81268e-32	1	PCBP2
HLA-DQA2.1	8.0878e-37	-1.08416	0.163	0.304	1.97116e-32	1	HLA-DQA2
COX14	1.58002e-36	-0.481026	0.121	0.268	3.85083e-32	1	COX14
TMCO1.1	1.59299e-36	-0.457644	0.15	0.303	3.88242e-32	1	TMCO1
PTTG1IP	2.00221e-36	-0.394797	0.157	0.324	4.87978e-32	1	PTTG1IP
ALDOA	2.01314e-36	-0.3701	0.32	0.518	4.90643e-32	1	ALDOA
MYEOV2	2.15584e-36	-0.422859	0.178	0.341	5.25421e-32	1	MYEOV2
VPS28	2.19039e-36	-0.389623	0.172	0.337	5.33842e-32	1	VPS28
FIS1	2.20321e-36	-0.51929	0.195	0.359	5.36967e-32	1	FIS1
ARL6IP5	2.48712e-36	-0.368556	0.294	0.501	6.06161e-32	1	ARL6IP5
PDIA3	2.57343e-36	-0.470856	0.264	0.443	6.27197e-32	1	PDIA3
NDUFA13.1	2.61079e-36	-0.660584	0.15	0.297	6.36302e-32	1	NDUFA13
GDI2.1	2.77745e-36	-0.447082	0.142	0.296	6.76919e-32	1	GDI2
RPS21	2.88083e-36	-0.316156	0.606	0.774	7.02115e-32	1	RPS21
PET100	3.6121e-36	-0.615473	0.132	0.275	8.80342e-32	1	PET100
ST13	4.33314e-36	-0.329059	0.199	0.377	1.05607e-31	1	ST13
NDUFB5.1	4.58537e-36	-0.477979	0.133	0.282	1.11755e-31	1	NDUFB5
UCP2.1	5.06484e-36	-0.664623	0.119	0.259	1.2344e-31	1	UCP2
IER2.1	5.43933e-36	-0.744978	0.362	0.525	1.32567e-31	1	IER2
CTSS.1	6.10523e-36	-0.806324	0.229	0.388	1.48797e-31	1	CTSS
TMEM14C.1	6.37167e-36	-0.361551	0.17	0.334	1.5529e-31	1	TMEM14C
ARPC2.1	8.21048e-36	-0.425701	0.368	0.559	2.00106e-31	1	ARPC2
DNAJB6	9.16699e-36	-0.384551	0.144	0.3	2.23418e-31	1	DNAJB6
RPSA	1.38656e-35	-0.350919	0.424	0.637	3.37933e-31	1	RPSA
SNRPF	1.45427e-35	-0.447225	0.119	0.263	3.54435e-31	1	SNRPF
SYF2	1.86943e-35	-0.406191	0.137	0.287	4.55618e-31	1	SYF2
LDHA	1.98944e-35	-0.400916	0.316	0.513	4.84867e-31	1	LDHA
TMEM14B.1	2.00969e-35	-0.45555	0.155	0.311	4.89801e-31	1	TMEM14B
PDCD6	2.06728e-35	-0.40788	0.127	0.275	5.03838e-31	1	PDCD6
COX6B1	2.87293e-35	-0.395284	0.343	0.544	7.0019e-31	1	COX6B1
SERPINB1.1	2.87753e-35	-0.432151	0.146	0.304	7.01311e-31	1	SERPINB1
MYL12A	3.08916e-35	-0.35373	0.48	0.687	7.5289e-31	1	MYL12A
PGK1.1	5.23583e-35	-0.517744	0.172	0.327	1.27608e-30	1	PGK1
TSC22D1.1	5.40952e-35	-1.16237	0.193	0.34	1.31841e-30	1	TSC22D1
COX7A2	6.92706e-35	-0.387783	0.359	0.558	1.68826e-30	1	COX7A2
N4BP2L2	7.54196e-35	-0.393243	0.253	0.435	1.83813e-30	1	N4BP2L2
TMA7.1	8.44755e-35	-0.343675	0.439	0.635	2.05884e-30	1	TMA7
CLTA	9.1536e-35	-0.322287	0.28	0.482	2.23091e-30	1	CLTA
C11orf31	9.80766e-35	-0.420731	0.212	0.382	2.39032e-30	1	C11orf31
CIB1	1.08035e-34	-0.36064	0.212	0.383	2.63302e-30	1	CIB1
VAPA	1.17722e-34	-0.357004	0.206	0.38	2.86912e-30	1	VAPA
ROMO1	1.42243e-34	-0.546765	0.142	0.286	3.46675e-30	1	ROMO1
TMEM230	1.4259e-34	-0.51336	0.129	0.268	3.4752e-30	1	TMEM230
RPLP2	1.53666e-34	-0.398638	0.545	0.746	3.74514e-30	1	RPLP2
TUBA1A.1	1.79879e-34	-0.743995	0.133	0.277	4.38401e-30	1	TUBA1A
CLIC1.1	2.12426e-34	-0.372974	0.424	0.634	5.17725e-30	1	CLIC1
MSN	4.21457e-34	-0.332186	0.214	0.397	1.02717e-29	1	MSN
YWHAE	4.38865e-34	-0.316953	0.275	0.465	1.0696e-29	1	YWHAE
PRDX6	6.02154e-34	-0.373904	0.208	0.376	1.46757e-29	1	PRDX6
RSL24D1	6.07722e-34	-0.484169	0.144	0.289	1.48114e-29	1	RSL24D1
KTN1.1	9.85218e-34	-0.37034	0.214	0.385	2.40117e-29	1	KTN1
UBE2D3	1.08718e-33	-0.342257	0.197	0.359	2.64967e-29	1	UBE2D3
PSMB3	1.25928e-33	-0.49553	0.169	0.319	3.06911e-29	1	PSMB3
SSBP1	1.46336e-33	-0.274531	0.163	0.319	3.56649e-29	1	SSBP1
SRSF3	1.53622e-33	-0.319859	0.264	0.448	3.74408e-29	1	SRSF3
ENO1	1.59621e-33	-0.353225	0.251	0.432	3.89028e-29	1	ENO1
KIF5B	1.62636e-33	-0.319961	0.159	0.32	3.96377e-29	1	KIF5B
VDAC1	1.68366e-33	-0.365324	0.156	0.309	4.10341e-29	1	VDAC1
DHRS7.1	1.77737e-33	-0.483232	0.125	0.264	4.3318e-29	1	DHRS7
YWHAB	1.8449e-33	-0.299913	0.361	0.572	4.4964e-29	1	YWHAB
NDUFB9.1	2.09874e-33	-0.549989	0.134	0.272	5.11505e-29	1	NDUFB9
TXNL1	2.13897e-33	-0.475346	0.143	0.288	5.21311e-29	1	TXNL1
SNRPE.1	2.25993e-33	-0.471292	0.137	0.282	5.5079e-29	1	SNRPE
RBM3	2.46189e-33	-0.361363	0.227	0.397	6.00013e-29	1	RBM3
SELT.1	2.52702e-33	-0.521935	0.148	0.289	6.15886e-29	1	SELT
ACTR2.1	3.52297e-33	-0.458581	0.188	0.349	8.58619e-29	1	ACTR2
NEAT1	3.65621e-33	-0.484522	0.599	0.752	8.91092e-29	1	NEAT1
SRI.1	7.01339e-33	-0.372962	0.147	0.297	1.7093e-28	1	SRI
BSG.1	7.23932e-33	-0.491405	0.205	0.361	1.76437e-28	1	BSG
SSB	7.92003e-33	-0.382012	0.147	0.298	1.93027e-28	1	SSB
S100A13.1	1.03194e-32	-0.711099	0.242	0.39	2.51504e-28	1	S100A13
RPL13A	1.05641e-32	-0.460296	0.332	0.528	2.57467e-28	1	RPL13A
RNF7	1.16385e-32	-0.384236	0.153	0.302	2.83653e-28	1	RNF7
MRPL33	1.21918e-32	-0.462211	0.15	0.294	2.97139e-28	1	MRPL33
ATP1A1.1	1.66965e-32	-0.395288	0.12	0.26	4.06928e-28	1	ATP1A1
EMP3.1	1.80197e-32	-0.636538	0.236	0.389	4.39177e-28	1	EMP3
AP2M1	2.12814e-32	-0.40563	0.134	0.274	5.1867e-28	1	AP2M1
CIRBP.1	2.35386e-32	-0.436008	0.299	0.474	5.73682e-28	1	CIRBP
MPC2	4.35151e-32	-0.53481	0.119	0.251	1.06055e-27	1	MPC2
PPA1	4.82021e-32	-0.386674	0.189	0.347	1.17478e-27	1	PPA1
PTMS.1	5.51294e-32	-0.310895	0.217	0.394	1.34361e-27	1	PTMS
CAP1.1	6.97927e-32	-0.404025	0.221	0.389	1.70099e-27	1	CAP1
EIF1AX	7.26392e-32	-0.380316	0.125	0.26	1.77036e-27	1	EIF1AX
ATP5B	7.51978e-32	-0.455657	0.162	0.306	1.83272e-27	1	ATP5B
RPS9	1.09159e-31	-0.254442	0.761	0.872	2.66043e-27	1	RPS9
COX7A2L	1.38191e-31	-0.370011	0.148	0.291	3.368e-27	1	COX7A2L
TYMP.1	1.43863e-31	-0.82683	0.226	0.363	3.50623e-27	1	TYMP
CD46.1	1.45216e-31	-0.346266	0.175	0.33	3.53921e-27	1	CD46
ARF4	1.48198e-31	-0.585219	0.154	0.289	3.61188e-27	1	ARF4
S100A10.1	1.81962e-31	-0.563355	0.541	0.686	4.43479e-27	1	S100A10
PDLIM1.1	1.88369e-31	-0.539181	0.13	0.267	4.59094e-27	1	PDLIM1
SEPT2	2.2001e-31	-0.286358	0.161	0.313	5.3621e-27	1	SEPT2
RPL35	2.63709e-31	-0.358419	0.583	0.744	6.42712e-27	1	RPL35
MTPN	2.93506e-31	-0.367545	0.129	0.268	7.15332e-27	1	MTPN
NDFIP1.1	3.31707e-31	-0.298898	0.183	0.338	8.08436e-27	1	NDFIP1
UQCRH	3.80443e-31	-0.346492	0.276	0.453	9.27216e-27	1	UQCRH
ARPC1B.1	4.46162e-31	-0.41709	0.31	0.491	1.08739e-26	1	ARPC1B
EGR1.1	4.57404e-31	-0.70703	0.166	0.307	1.11479e-26	1	EGR1
C1orf43	5.28272e-31	-0.388243	0.12	0.253	1.2875e-26	1	C1orf43
ISG20	6.12312e-31	0.867424	0.323	0.219	1.49233e-26	1	ISG20
SRP9	6.64491e-31	-0.318375	0.21	0.374	1.6195e-26	1	SRP9
DYNLRB1.1	6.9179e-31	-0.335891	0.173	0.323	1.68603e-26	1	DYNLRB1
HIGD2A.1	8.17878e-31	-0.48645	0.146	0.284	1.99333e-26	1	HIGD2A
HINT1.1	1.02188e-30	-0.330228	0.441	0.625	2.49053e-26	1	HINT1
SLC25A5.1	1.03102e-30	-0.335694	0.229	0.393	2.51279e-26	1	SLC25A5
SH3BGRL3.1	1.18923e-30	-0.471726	0.452	0.617	2.89839e-26	1	SH3BGRL3
LAPTM5.1	1.38464e-30	-0.796828	0.176	0.311	3.37463e-26	1	LAPTM5
RAB2A	1.4319e-30	-0.342258	0.174	0.324	3.48982e-26	1	RAB2A
IQGAP1	1.87422e-30	-0.262593	0.232	0.411	4.56786e-26	1	IQGAP1
CKLF.1	2.06772e-30	-0.455468	0.19	0.341	5.03945e-26	1	CKLF
PSMA1	2.09498e-30	-0.395598	0.15	0.288	5.10587e-26	1	PSMA1
NDUFA3.1	2.18669e-30	-0.378758	0.186	0.332	5.3294e-26	1	NDUFA3
NDUFS6	2.35149e-30	-0.359124	0.174	0.318	5.73105e-26	1	NDUFS6
ARHGDIB.1	3.07489e-30	-0.470656	0.305	0.469	7.49412e-26	1	ARHGDIB
HNRNPF	3.1932e-30	-0.295249	0.167	0.314	7.78246e-26	1	HNRNPF
RPS10.1	3.76709e-30	-0.362603	0.372	0.565	9.18115e-26	1	RPS10
CANX	3.8744e-30	-0.403287	0.199	0.35	9.44268e-26	1	CANX
RPL22	4.0738e-30	-0.316082	0.537	0.708	9.92866e-26	1	RPL22
CHCHD2	5.19386e-30	-0.295088	0.382	0.584	1.26585e-25	1	CHCHD2
ITGB2.1	5.71334e-30	-0.710063	0.129	0.258	1.39246e-25	1	ITGB2
PARK7	5.968e-30	-0.342188	0.286	0.463	1.45452e-25	1	PARK7
C12orf57	6.00422e-30	-0.450591	0.173	0.317	1.46335e-25	1	C12orf57
RPL37A	7.16814e-30	-0.424009	0.416	0.612	1.74702e-25	1	RPL37A
EIF3G	7.35264e-30	-0.364381	0.197	0.346	1.79198e-25	1	EIF3G
CAV1.1	8.98065e-30	-1.1134	0.188	0.314	2.18876e-25	1	CAV1
TXNDC17	9.05265e-30	-0.401814	0.141	0.279	2.20631e-25	1	TXNDC17
NDUFS5	9.17377e-30	-0.291097	0.29	0.472	2.23583e-25	1	NDUFS5
LMNA.1	1.86936e-29	-0.435299	0.203	0.36	4.55599e-25	1	LMNA
C11orf58	2.07173e-29	-0.273966	0.237	0.406	5.04921e-25	1	C11orf58
OCIAD1.1	2.12433e-29	-0.320358	0.162	0.304	5.17741e-25	1	OCIAD1
FLNA	2.24186e-29	-0.440081	0.119	0.25	5.46386e-25	1	FLNA
GSTP1.1	2.27889e-29	-0.430143	0.465	0.625	5.5541e-25	1	GSTP1
EFHD2.1	2.37577e-29	-0.355737	0.17	0.319	5.79024e-25	1	EFHD2
YBX3.1	2.40767e-29	-0.387745	0.121	0.253	5.86798e-25	1	YBX3
OSTC	2.57725e-29	-0.492471	0.174	0.312	6.28127e-25	1	OSTC
NDUFB4	2.98681e-29	-0.29925	0.225	0.383	7.27944e-25	1	NDUFB4
TRAC	4.95447e-29	0.55168	0.319	0.208	1.2075e-24	1	TRAC
RPL27A	4.98945e-29	-0.401216	0.367	0.564	1.21603e-24	1	RPL27A
CHMP5	5.02954e-29	-0.298547	0.161	0.304	1.2258e-24	1	CHMP5
DUSP2.1	6.06316e-29	0.597383	0.411	0.303	1.47771e-24	1	DUSP2
PPIG	7.93731e-29	-0.334151	0.164	0.306	1.93448e-24	1	PPIG
FAM96B.1	8.6867e-29	-0.264706	0.188	0.34	2.11712e-24	1	FAM96B
NOP10	8.78067e-29	-0.344156	0.201	0.353	2.14002e-24	1	NOP10
PSMA7	1.09261e-28	-0.266044	0.318	0.505	2.6629e-24	1	PSMA7
MOB1A.1	1.34514e-28	-0.388375	0.134	0.264	3.27837e-24	1	MOB1A
HNRNPK	2.25679e-28	-0.265521	0.273	0.448	5.50025e-24	1	HNRNPK
ZFAS1.1	2.63258e-28	-0.26521	0.309	0.497	6.41612e-24	1	ZFAS1
CD99	2.63714e-28	-0.434552	0.233	0.385	6.42724e-24	1	CD99
B4GALT1	2.75871e-28	-0.403297	0.135	0.269	6.72352e-24	1	B4GALT1
C19orf70	3.56924e-28	-0.353534	0.149	0.282	8.69894e-24	1	C19orf70
ZNHIT1.1	3.70468e-28	-0.405411	0.145	0.274	9.02905e-24	1	ZNHIT1
COX17	3.79927e-28	-0.396792	0.175	0.313	9.25957e-24	1	COX17
YBX1.1	4.0559e-28	-0.333088	0.436	0.628	9.88503e-24	1	YBX1
TMED10	4.24483e-28	-0.443799	0.143	0.268	1.03455e-23	1	TMED10
GAPDH	4.38534e-28	-0.27425	0.703	0.847	1.0688e-23	1	GAPDH
YWHAQ.1	4.56572e-28	-0.370252	0.153	0.288	1.11276e-23	1	YWHAQ
HIF1A.1	4.84947e-28	-0.382933	0.156	0.296	1.18191e-23	1	HIF1A
ITGB1.1	5.19268e-28	-0.490274	0.349	0.531	1.26556e-23	1	ITGB1
EIF3F	1.11015e-27	-0.284514	0.171	0.311	2.70566e-23	1	EIF3F
HN1.1	1.21498e-27	-0.465033	0.129	0.255	2.96116e-23	1	HN1
DUT	1.25376e-27	-0.362085	0.127	0.254	3.05566e-23	1	DUT
SNRPD3	1.81126e-27	-0.276789	0.152	0.287	4.41439e-23	1	SNRPD3
TKT	1.85927e-27	-0.315336	0.141	0.275	4.53142e-23	1	TKT
TPM4	2.00611e-27	-0.558135	0.2	0.336	4.88929e-23	1	TPM4
CALD1.1	2.0484e-27	-0.945917	0.159	0.286	4.99235e-23	1	CALD1
TMED2.1	3.0753e-27	-0.483618	0.141	0.263	7.49511e-23	1	TMED2
SNRPD1	3.271e-27	-0.352257	0.132	0.258	7.97209e-23	1	SNRPD1
ATP5D	3.87074e-27	-0.29056	0.267	0.426	9.43376e-23	1	ATP5D
TGOLN2	6.23962e-27	-0.286405	0.127	0.254	1.52072e-22	1	TGOLN2
PLA2G16.1	6.64389e-27	-0.320406	0.139	0.272	1.61925e-22	1	PLA2G16
VAMP2	7.33819e-27	-0.348644	0.15	0.279	1.78846e-22	1	VAMP2
ATRAID.1	8.93509e-27	-0.38641	0.164	0.295	2.17766e-22	1	ATRAID
PFDN2	1.02269e-26	-0.268176	0.147	0.28	2.49249e-22	1	PFDN2
GADD45B.1	1.13971e-26	-0.774769	0.239	0.374	2.7777e-22	1	GADD45B
MRPL51	1.16131e-26	-0.332499	0.18	0.319	2.83035e-22	1	MRPL51
NDUFB7	1.23116e-26	-0.316203	0.203	0.344	3.00057e-22	1	NDUFB7
MRPS6.1	1.2911e-26	-0.400844	0.182	0.32	3.14668e-22	1	MRPS6
GUK1	1.44637e-26	-0.268235	0.286	0.45	3.52508e-22	1	GUK1
WASF2	1.82151e-26	-0.302082	0.149	0.282	4.43939e-22	1	WASF2
SARAF	2.05271e-26	-0.288084	0.356	0.529	5.00286e-22	1	SARAF
NDUFB3	2.09002e-26	-0.459522	0.135	0.255	5.09381e-22	1	NDUFB3
EIF4G2	2.247e-26	-0.26743	0.269	0.436	5.4764e-22	1	EIF4G2
BAX.1	2.49515e-26	-0.312093	0.157	0.29	6.08119e-22	1	BAX
SRSF5	3.11523e-26	-0.260327	0.264	0.427	7.59244e-22	1	SRSF5
GNAS.1	3.34261e-26	-0.368041	0.497	0.66	8.1466e-22	1	GNAS
SRGN.1	3.49018e-26	-0.922191	0.361	0.456	8.50627e-22	1	SRGN
ATP5L	4.02198e-26	-0.272085	0.425	0.607	9.80237e-22	1	ATP5L
APLP2.1	5.25328e-26	-0.418357	0.356	0.523	1.28033e-21	1	APLP2
NDUFB10	5.31756e-26	-0.273356	0.178	0.313	1.296e-21	1	NDUFB10
PABPC1.1	8.9606e-26	-0.31397	0.328	0.492	2.18388e-21	1	PABPC1
ID3.1	1.1449e-25	-0.792177	0.178	0.3	2.79035e-21	1	ID3
TRA2B.1	1.83578e-25	-0.404248	0.144	0.266	4.47416e-21	1	TRA2B
NDUFB11.1	2.02132e-25	-0.315941	0.233	0.379	4.92635e-21	1	NDUFB11
PSMB2	2.085e-25	-0.384813	0.133	0.251	5.08157e-21	1	PSMB2
DUSP6.1	2.1924e-25	-0.324495	0.156	0.29	5.34332e-21	1	DUSP6
PYURF.1	2.42845e-25	-0.270435	0.138	0.262	5.91861e-21	1	PYURF
CD3D	2.91257e-25	0.502239	0.321	0.214	7.09851e-21	1	CD3D
RNASET2.1	2.94827e-25	-0.611993	0.144	0.258	7.18551e-21	1	RNASET2
RSL1D1	3.36581e-25	-0.262258	0.142	0.267	8.20315e-21	1	RSL1D1
TAF10	3.79868e-25	-0.297854	0.138	0.262	9.25814e-21	1	TAF10
PDIA6	4.05466e-25	-0.27812	0.247	0.397	9.88201e-21	1	PDIA6
ZFP36L1	5.15893e-25	-0.305628	0.392	0.583	1.25733e-20	1	ZFP36L1
LGALS3.1	5.34188e-25	-0.425086	0.447	0.608	1.30192e-20	1	LGALS3
NDUFAB1.1	5.57032e-25	-0.264378	0.19	0.327	1.3576e-20	1	NDUFAB1
NDUFS8.1	7.68237e-25	-0.347315	0.145	0.263	1.87235e-20	1	NDUFS8
RPL6.1	9.45586e-25	-0.255439	0.662	0.794	2.30458e-20	1	RPL6
MRPL20	1.04373e-24	-0.280867	0.159	0.286	2.54378e-20	1	MRPL20
TMEM123	1.30439e-24	-0.304042	0.151	0.274	3.17906e-20	1	TMEM123
SNHG8	1.43471e-24	-0.289596	0.193	0.329	3.49669e-20	1	SNHG8
CHMP2A.1	1.54729e-24	-0.33846	0.164	0.291	3.77106e-20	1	CHMP2A
SLC25A6.1	3.52923e-24	-0.316754	0.244	0.391	8.60144e-20	1	SLC25A6
CAV2.1	3.95153e-24	-0.562027	0.141	0.26	9.63067e-20	1	CAV2
CAPZA1.1	4.12016e-24	-0.391478	0.139	0.256	1.00417e-19	1	CAPZA1
RER1	4.18432e-24	-0.369827	0.151	0.272	1.0198e-19	1	RER1
H2AFV	4.79963e-24	-0.334301	0.161	0.284	1.16977e-19	1	H2AFV
ATP5G1.1	7.1163e-24	-0.309562	0.162	0.283	1.73439e-19	1	ATP5G1
PSMA3	7.96991e-24	-0.349156	0.137	0.251	1.94243e-19	1	PSMA3
DNAJC15	9.20571e-24	-0.339569	0.139	0.254	2.24362e-19	1	DNAJC15
NAA38	1.33451e-23	-0.358081	0.144	0.259	3.25248e-19	1	NAA38
ACTR3.1	1.44431e-23	-0.275781	0.211	0.35	3.52008e-19	1	ACTR3
ZFP36L2.1	1.61563e-23	-0.298939	0.32	0.472	3.93762e-19	1	ZFP36L2
RPS2	2.94005e-23	-0.268781	0.56	0.736	7.16549e-19	1	RPS2
NME3	5.43253e-23	-0.324687	0.149	0.265	1.32402e-18	1	NME3
IFI16.1	7.48169e-23	-0.303957	0.228	0.369	1.82344e-18	1	IFI16
CD44.1	9.59034e-23	-0.301871	0.197	0.329	2.33736e-18	1	CD44
PGAM1	1.08133e-22	-0.267426	0.149	0.267	2.63541e-18	1	PGAM1
MRPL52	2.06391e-22	-0.324673	0.147	0.261	5.03016e-18	1	MRPL52
MGST1.1	2.30655e-22	-0.680533	0.231	0.344	5.62152e-18	1	MGST1
CTNNB1.1	2.41579e-22	-0.313381	0.205	0.345	5.88776e-18	1	CTNNB1
H2AFZ	3.83506e-22	-0.282505	0.271	0.419	9.3468e-18	1	H2AFZ
ORMDL1.1	4.16976e-22	-0.269627	0.139	0.25	1.01625e-17	1	ORMDL1
PRDX5.1	6.7283e-22	-0.318027	0.338	0.485	1.63982e-17	1	PRDX5
LUC7L3.1	1.25018e-21	-0.25174	0.164	0.285	3.04693e-17	1	LUC7L3
TG.1	1.31544e-21	-1.55121	0.2	0.297	3.20599e-17	1	TG
CALM1	1.42706e-21	-0.291433	0.534	0.703	3.47802e-17	1	CALM1
ANAPC11	1.74918e-21	-0.305799	0.145	0.256	4.26311e-17	1	ANAPC11
TRAPPC1	1.86762e-21	-0.252364	0.151	0.265	4.55176e-17	1	TRAPPC1
SEPT7	1.89774e-21	-0.281388	0.317	0.474	4.62517e-17	1	SEPT7
PRR13	2.011e-21	-0.260346	0.154	0.27	4.90122e-17	1	PRR13
PRELID1	2.25466e-21	-0.269294	0.203	0.328	5.49506e-17	1	PRELID1
KDELR2	2.5839e-21	-0.403771	0.15	0.257	6.29747e-17	1	KDELR2
MIF.1	5.91301e-21	-0.293846	0.255	0.388	1.44112e-16	1	MIF
GHITM	8.09605e-21	-0.300914	0.147	0.256	1.97317e-16	1	GHITM
OCIAD2.1	1.69839e-20	-0.37925	0.149	0.257	4.13932e-16	1	OCIAD2
CCND1.1	2.20593e-20	-0.37157	0.162	0.278	5.3763e-16	1	CCND1
CHCHD10.1	1.93159e-19	-0.347381	0.166	0.272	4.70767e-15	1	CHCHD10
CD2.1	4.704e-19	0.50514	0.32	0.233	1.14646e-14	1	CD2
PEBP1.1	8.52084e-19	-0.319379	0.415	0.551	2.0767e-14	1	PEBP1
COTL1.1	1.54404e-18	-0.525955	0.232	0.344	3.76312e-14	1	COTL1
MYH9	1.97225e-18	-0.258083	0.174	0.287	4.80676e-14	1	MYH9
NFKBIZ.1	1.97729e-18	-0.332061	0.146	0.25	4.81906e-14	1	NFKBIZ
ID2	2.3698e-18	-0.332499	0.168	0.274	5.77567e-14	1	ID2
FXYD5.1	4.04359e-18	-0.302971	0.188	0.298	9.85503e-14	1	FXYD5
MCL1.1	4.4105e-18	-0.311561	0.264	0.39	1.07493e-13	1	MCL1
GRB2.1	4.55998e-18	-0.261421	0.151	0.254	1.11136e-13	1	GRB2
RPS16	5.75336e-18	-0.287114	0.482	0.651	1.40221e-13	1	RPS16
CLDN7.1	6.75084e-18	-0.287908	0.148	0.254	1.64532e-13	1	CLDN7
NFKBIA.1	3.00762e-17	-0.546171	0.445	0.558	7.33017e-13	1	NFKBIA
IFITM2.1	4.0873e-17	-0.667542	0.177	0.272	9.96157e-13	1	IFITM2
KRT8.1	4.20961e-17	-0.449932	0.167	0.27	1.02597e-12	1	KRT8
S100A4	7.86903e-17	-0.336131	0.788	0.849	1.91784e-12	1	S100A4
HOPX.1	9.35333e-17	-0.515377	0.219	0.327	2.27959e-12	1	HOPX
C19orf60.1	1.0078e-16	-0.257663	0.156	0.253	2.45621e-12	1	C19orf60
DUSP1.1	3.51004e-16	-0.361882	0.602	0.696	8.55467e-12	1	DUSP1
RHOB.1	1.93186e-15	-0.348752	0.267	0.378	4.70832e-11	1	RHOB
P4HB	1.9627e-15	-0.273849	0.174	0.268	4.78348e-11	1	P4HB
BTG2	2.0893e-15	0.601884	0.415	0.36	5.09203e-11	1	BTG2
HIST1H4C.1	4.40153e-15	-0.448066	0.273	0.393	1.07274e-10	1	HIST1H4C
FOS.1	1.31234e-14	-0.48379	0.688	0.737	3.19843e-10	1	FOS
S100A6.1	1.53503e-14	-0.39648	0.88	0.937	3.74118e-10	1	S100A6
CLDN4.1	4.27262e-14	-0.443327	0.183	0.276	1.04132e-09	1	CLDN4
EPCAM.1	5.24573e-13	-0.357536	0.202	0.29	1.27849e-08	1	EPCAM
CD55.1	5.81218e-13	-0.375909	0.184	0.272	1.41655e-08	1	CD55
ATP1B1.1	1.24709e-12	-0.338953	0.276	0.377	3.03942e-08	1	ATP1B1
KRT18.1	5.66673e-12	-0.364111	0.223	0.311	1.38109e-07	1	KRT18
SELM.1	5.74833e-12	-0.381778	0.18	0.258	1.40098e-07	1	SELM
TACSTD2.1	1.40026e-11	-0.471879	0.191	0.268	3.41272e-07	1	TACSTD2
CCL4.1	1.8073e-11	-0.274629	0.501	0.418	4.40476e-07	1	CCL4
XBP1	5.53678e-11	1.22432	0.301	0.282	1.34943e-06	1	XBP1
SEC11C.1	7.82883e-11	0.952751	0.282	0.245	1.90804e-06	1	SEC11C
HSPE1	8.02093e-11	0.419519	0.574	0.581	1.95486e-06	1	HSPE1
IFI27	9.4378e-11	-0.78537	0.307	0.365	2.30018e-06	1	IFI27
JUNB.1	1.26623e-10	-0.279652	0.539	0.637	3.08605e-06	1	JUNB
JUND	2.14869e-10	0.273504	0.756	0.775	5.2368e-06	1	JUND
SLPI.1	2.55068e-08	-0.743947	0.207	0.267	0.000621651	1	SLPI
SLC34A2.1	5.43685e-08	0.335782	0.397	0.35	0.00132507	1	SLC34A2
CD69	2.51583e-07	0.349493	0.325	0.28	0.00613158	1	CD69
CLU.1	1.0967e-06	-0.9381	0.518	0.529	0.0267289	1	CLU
HSPD1.1	6.36199e-06	0.413327	0.502	0.52	0.155054	1	HSPD1
HSPA8	9.93491e-06	0.289063	0.638	0.689	0.242134	1	HSPA8
KRT19.1	0.000115515	-0.448623	0.25	0.297	1	1	KRT19
ARID4B.1	0.000210388	0.264575	0.215	0.279	1	1	ARID4B
CCL3.1	0.000668286	-0.783984	0.275	0.31	1	1	CCL3
HSPH1	0.00459601	0.400174	0.371	0.375	1	1	HSPH1
TG.2	0	2.78554	0.888	0.249	0	2	TG
MGST1.2	0	2.00956	0.888	0.297	0	2	MGST1
C2orf40	0	3.72908	0.731	0.143	0	2	C2orf40
EPCAM.2	0	1.75707	0.828	0.246	0	2	EPCAM
S100A1.1	0	1.3801	0.889	0.319	0	2	S100A1
S100A13.2	0	1.81063	0.898	0.344	0	2	S100A13
PLPP3	0	2.15439	0.684	0.138	0	2	PLPP3
DHRS3	0	2.41314	0.704	0.159	0	2	DHRS3
LCN12	0	3.10183	0.624	0.083	0	2	LCN12
CST6	0	1.83658	0.726	0.195	0	2	CST6
CLDN3.1	0	1.55146	0.71	0.202	0	2	CLDN3
CAV2.2	0	1.5509	0.725	0.219	0	2	CAV2
SPINT2.1	0	1.73077	0.812	0.307	0	2	SPINT2
TPD52L1	0	2.80589	0.587	0.082	0	2	TPD52L1
SDC4	0	1.70873	0.681	0.18	0	2	SDC4
DSP.1	0	1.42224	0.736	0.237	0	2	DSP
IGSF1	0	1.5969	0.657	0.158	0	2	IGSF1
CHPT1	0	2.75551	0.622	0.123	0	2	CHPT1
TSTD1.1	0	1.51748	0.818	0.319	0	2	TSTD1
TSHR	0	2.41604	0.591	0.096	0	2	TSHR
MAOA	0	3.23609	0.555	0.065	0	2	MAOA
ZCCHC12	0	4.62023	0.527	0.038	0	2	ZCCHC12
IGFBP5	0	2.74483	0.659	0.17	0	2	IGFBP5
NKX2-1	0	1.63757	0.639	0.15	0	2	NKX2-1
DAPK2	0	2.07699	0.6	0.113	0	2	DAPK2
CLIC3	0	2.50109	0.637	0.153	0	2	CLIC3
CLU.2	0	2.14166	0.98	0.497	0	2	CLU
CPE	0	1.81766	0.618	0.136	0	2	CPE
CAV1.2	0	1.61452	0.755	0.274	0	2	CAV1
TSC22D1.2	0	2.46282	0.771	0.299	0	2	TSC22D1
NTRK2	0	2.35488	0.555	0.084	0	2	NTRK2
CLDN7.2	0	1.13661	0.684	0.216	0	2	CLDN7
MXRA7	0	1.45682	0.636	0.17	0	2	MXRA7
MUC15	0	2.08978	0.575	0.11	0	2	MUC15
DAPL1	0	2.05075	0.562	0.098	0	2	DAPL1
STXBP6	0	3.05153	0.511	0.052	0	2	STXBP6
TESC	0	3.12687	0.545	0.087	0	2	TESC
BHLHE41.1	0	1.62695	0.648	0.19	0	2	BHLHE41
ARMCX3	0	3.32193	0.618	0.16	0	2	ARMCX3
SFTA3	0	2.21941	0.552	0.097	0	2	SFTA3
NMB	0	3.35588	0.529	0.074	0	2	NMB
TACSTD2.2	0	1.77119	0.682	0.234	0	2	TACSTD2
PAX8	0	1.24562	0.601	0.162	0	2	PAX8
NELL2	0	3.01595	0.478	0.047	0	2	NELL2
SORD	0	2.23876	0.533	0.105	0	2	SORD
TNFRSF12A	0	1.70562	0.549	0.123	0	2	TNFRSF12A
CAMK2N1	0	1.42166	0.575	0.151	0	2	CAMK2N1
LMO3	0	1.52292	0.556	0.135	0	2	LMO3
APLP2.2	0	1.81041	0.902	0.484	0	2	APLP2
MDK	0	1.71214	0.571	0.153	0	2	MDK
FRMD3	0	3.0102	0.459	0.045	0	2	FRMD3
BEX2	0	2.28958	0.486	0.073	0	2	BEX2
VEGFA	0	1.38916	0.584	0.171	0	2	VEGFA
TMEM98	0	2.00404	0.509	0.097	0	2	TMEM98
PLS3	0	1.33469	0.573	0.162	0	2	PLS3
SNHG7	0	1.85893	0.567	0.156	0	2	SNHG7
SLC5A3	0	1.40284	0.584	0.174	0	2	SLC5A3
PDE5A	0	1.59363	0.531	0.122	0	2	PDE5A
TIMP1.2	0	0.947135	0.873	0.464	0	2	TIMP1
APOC1.1	0	1.82612	0.586	0.179	0	2	APOC1
CTNNAL1	0	1.87074	0.496	0.097	0	2	CTNNAL1
CPVL.1	0	1.6041	0.58	0.181	0	2	CPVL
NPC2.1	0	2.2717	0.923	0.525	0	2	NPC2
PDLIM4	0	1.72736	0.509	0.112	0	2	PDLIM4
PGRMC1	0	1.45517	0.56	0.164	0	2	PGRMC1
HACD3	0	1.49307	0.536	0.145	0	2	HACD3
PEBP1.2	0	1.30344	0.906	0.516	0	2	PEBP1
MPZL2	0	1.36744	0.525	0.136	0	2	MPZL2
CDH1	0	1.32936	0.522	0.136	0	2	CDH1
UACA	0	1.52911	0.527	0.142	0	2	UACA
DMKN	0	1.75667	0.474	0.09	0	2	DMKN
LONRF2	0	3.23358	0.422	0.04	0	2	LONRF2
LRRK2	0	2.01056	0.471	0.091	0	2	LRRK2
IYD	0	1.91406	0.468	0.089	0	2	IYD
ZNF486	0	2.0219	0.467	0.091	0	2	ZNF486
NPNT	0	1.81514	0.463	0.088	0	2	NPNT
CITED1	0	2.85533	0.418	0.043	0	2	CITED1
APOE.2	0	2.0129	0.624	0.249	0	2	APOE
AK1	0	1.65592	0.495	0.121	0	2	AK1
GGCT	0	1.86423	0.516	0.146	0	2	GGCT
ISCA2	0	1.51622	0.507	0.138	0	2	ISCA2
GCSH	0	1.81733	0.469	0.101	0	2	GCSH
SLC25A29	0	1.70019	0.459	0.094	0	2	SLC25A29
MET	0	1.31068	0.478	0.117	0	2	MET
CADM1	0	1.77279	0.462	0.101	0	2	CADM1
SDC2	0	1.51634	0.452	0.103	0	2	SDC2
MGAT4C	0	2.10191	0.413	0.064	0	2	MGAT4C
SLC26A7	0	2.26725	0.397	0.052	0	2	SLC26A7
ARMCX2	0	2.32367	0.402	0.058	0	2	ARMCX2
SLC17A5	0	1.78176	0.43	0.091	0	2	SLC17A5
ARMCX6	0	2.15324	0.427	0.088	0	2	ARMCX6
HSD17B6	0	2.67851	0.381	0.045	0	2	HSD17B6
DUOX2	0	3.548	0.355	0.025	0	2	DUOX2
DIO2	0	2.79228	0.367	0.04	0	2	DIO2
HHEX	0	1.81419	0.414	0.089	0	2	HHEX
AGR2	0	2.34327	0.39	0.066	0	2	AGR2
TRAK2	0	1.6835	0.411	0.087	0	2	TRAK2
C16orf89	0	2.63207	0.348	0.039	0	2	C16orf89
SMIM1	0	1.90889	0.362	0.058	0	2	SMIM1
KLK11	0	4.17646	0.321	0.017	0	2	KLK11
PDE8B	0	2.35941	0.347	0.045	0	2	PDE8B
C9orf3	0	1.84479	0.367	0.066	0	2	C9orf3
SSPN	0	1.94688	0.366	0.071	0	2	SSPN
PBX1	0	1.89083	0.351	0.057	0	2	PBX1
AP1M2	0	1.77207	0.348	0.059	0	2	AP1M2
RP11-532F12.5	0	1.85664	0.332	0.054	0	2	RP11-532F12.5
GJA1	0	1.64719	0.337	0.065	0	2	GJA1
ADAMTS9	0	2.76997	0.295	0.026	0	2	ADAMTS9
CERS4	0	2.40026	0.306	0.04	0	2	CERS4
SH3BGRL2	0	1.83579	0.317	0.052	0	2	SH3BGRL2
PKP4	0	1.99481	0.309	0.049	0	2	PKP4
DCSTAMP	0	2.51115	0.298	0.038	0	2	DCSTAMP
TM7SF2	0	1.73332	0.305	0.051	0	2	TM7SF2
PTPRM	0	1.79693	0.307	0.053	0	2	PTPRM
CRYGN	0	3.26962	0.273	0.02	0	2	CRYGN
C1orf115	0	1.62609	0.296	0.049	0	2	C1orf115
TCERG1L	0	2.0643	0.288	0.041	0	2	TCERG1L
TENM1	0	2.96879	0.259	0.018	0	2	TENM1
LINC01315	0	2.73705	0.256	0.022	0	2	LINC01315
RARRES2	0	1.91776	0.261	0.036	0	2	RARRES2
INPP5J	0	2.2457	0.255	0.031	0	2	INPP5J
DUOXA1	0	2.18962	0.25	0.03	0	2	DUOXA1
RPS4X.2	0	0.985452	0.977	0.881	0	2	RPS4X
EEF1A1.1	0	0.815383	0.996	0.979	0	2	EEF1A1
TMSB4X.2	0	-1.4859	0.967	0.976	0	2	TMSB4X
ACTB.2	0	-1.61535	0.921	0.921	0	2	ACTB
KIAA1217	2.12204e-306	1.33244	0.49	0.126	5.17182e-302	2	KIAA1217
NIPAL3	4.4814e-302	1.6623	0.326	0.063	1.09221e-297	2	NIPAL3
CLDN4.2	5.08261e-302	1.02365	0.724	0.238	1.23873e-297	2	CLDN4
CD9.1	4.40235e-301	1.33165	0.798	0.405	1.07294e-296	2	CD9
SERPINA1.1	1.1792e-299	1.31406	0.775	0.317	2.87396e-295	2	SERPINA1
DCDC2	4.39255e-297	1.86828	0.253	0.039	1.07055e-292	2	DCDC2
NDUFC2.2	2.87502e-290	1.46661	0.753	0.391	7.007e-286	2	NDUFC2
SH3YL1	1.24143e-289	1.26048	0.479	0.127	3.02561e-285	2	SH3YL1
MBIP	5.63408e-288	1.33717	0.473	0.126	1.37314e-283	2	MBIP
CCND1.2	1.35634e-287	1.17951	0.681	0.241	3.30568e-283	2	CCND1
SMIM14	6.61481e-286	1.32925	0.558	0.175	1.61216e-281	2	SMIM14
FAM13A	1.33003e-285	1.63196	0.331	0.068	3.24156e-281	2	FAM13A
ANXA1.1	6.65925e-283	1.23513	0.916	0.643	1.62299e-278	2	ANXA1
EGFR	3.62916e-282	1.64137	0.29	0.053	8.84499e-278	2	EGFR
WFDC2	1.39916e-280	1.38475	0.613	0.203	3.41004e-276	2	WFDC2
KRT18.2	1.77611e-277	0.935749	0.77	0.272	4.32874e-273	2	KRT18
BEX4.1	4.8592e-275	1.3888	0.548	0.176	1.18428e-270	2	BEX4
TUSC3	1.6055e-273	1.83971	0.274	0.049	3.91293e-269	2	TUSC3
NGFRAP1	1.04139e-272	1.19754	0.552	0.171	2.53808e-268	2	NGFRAP1
EPS8	1.99798e-272	1.21809	0.468	0.128	4.86947e-268	2	EPS8
KCNJ16	5.77653e-272	1.41665	0.43	0.11	1.40785e-267	2	KCNJ16
METRN	1.65787e-271	1.64784	0.297	0.057	4.04055e-267	2	METRN
CTSB.1	3.29513e-271	1.0857	0.912	0.529	8.03089e-267	2	CTSB
RPS28.2	1.341e-270	0.648181	0.985	0.947	3.26829e-266	2	RPS28
CMYA5	4.7942e-264	1.57422	0.261	0.046	1.16844e-259	2	CMYA5
TXNL1.1	1.83466e-263	1.32487	0.646	0.252	4.47144e-259	2	TXNL1
MRPS6.2	3.62276e-263	1.31056	0.685	0.285	8.82939e-259	2	MRPS6
PLOD2	1.63661e-261	1.19742	0.434	0.113	3.98874e-257	2	PLOD2
PROS1	6.33555e-261	1.23148	0.457	0.126	1.5441e-256	2	PROS1
PDLIM1.2	1.54102e-259	1.0454	0.662	0.229	3.75577e-255	2	PDLIM1
RIC3	4.99365e-257	1.49813	0.321	0.069	1.21705e-252	2	RIC3
SELM.2	1.92028e-256	1.13193	0.638	0.226	4.68012e-252	2	SELM
TCTN3	3.03437e-256	1.66756	0.31	0.066	7.39536e-252	2	TCTN3
TMEM245	1.34116e-254	1.33873	0.342	0.077	3.26868e-250	2	TMEM245
RAB34	1.19078e-252	1.27158	0.45	0.127	2.90218e-248	2	RAB34
TMEM243	3.96914e-250	1.29996	0.538	0.177	9.67358e-246	2	TMEM243
HLA-B	8.86673e-250	-1.30026	0.882	0.903	2.161e-245	2	HLA-B
DOCK9	1.13384e-249	1.24484	0.347	0.08	2.76339e-245	2	DOCK9
MALAT1.1	1.83241e-249	0.71922	1	0.999	4.46595e-245	2	MALAT1
KIF22	1.97116e-249	1.32673	0.393	0.101	4.8041e-245	2	KIF22
IFT57	1.36103e-248	1.22645	0.433	0.119	3.3171e-244	2	IFT57
TBX3	2.19628e-248	1.15283	0.431	0.116	5.35276e-244	2	TBX3
MRPL40	5.59816e-248	1.39662	0.48	0.149	1.36438e-243	2	MRPL40
IGF2BP2	1.99626e-247	1.50596	0.27	0.052	4.86529e-243	2	IGF2BP2
CPQ	1.09471e-246	1.46311	0.43	0.122	2.66804e-242	2	CPQ
DTX4	1.70555e-246	1.61691	0.261	0.049	4.15676e-242	2	DTX4
S100A14	2.134e-246	1.06162	0.56	0.177	5.20099e-242	2	S100A14
RPL24.1	5.3736e-245	0.754726	0.959	0.842	1.30965e-240	2	RPL24
PCYOX1	1.65721e-244	1.26534	0.407	0.108	4.03895e-240	2	PCYOX1
CTSH.2	1.748e-243	1.81565	0.668	0.308	4.26021e-239	2	CTSH
SPRY1	6.77988e-243	1.1065	0.425	0.117	1.65239e-238	2	SPRY1
JADE1	2.4613e-241	1.5529	0.304	0.066	5.99868e-237	2	JADE1
PDCD4.1	5.68442e-241	1.11755	0.648	0.247	1.38541e-236	2	PDCD4
KIF9	7.00047e-241	1.7275	0.255	0.048	1.70616e-236	2	KIF9
HLA-C	1.40283e-239	-1.2667	0.856	0.883	3.41899e-235	2	HLA-C
ECHDC2	4.05304e-239	1.28837	0.379	0.097	9.87806e-235	2	ECHDC2
ENTPD1	2.90738e-237	1.48154	0.408	0.115	7.08585e-233	2	ENTPD1
TMEM87A	2.9244e-237	1.19011	0.542	0.182	7.12735e-233	2	TMEM87A
CXADR	8.84544e-237	1.466	0.288	0.06	2.15581e-232	2	CXADR
NFIA	2.17444e-236	1.22913	0.399	0.107	5.29954e-232	2	NFIA
SCX	8.22455e-236	1.93269	0.282	0.06	2.00449e-231	2	SCX
ALDH3A2	2.42686e-235	1.19321	0.404	0.11	5.91475e-231	2	ALDH3A2
TMED4.1	2.86549e-234	1.06104	0.639	0.242	6.98376e-230	2	TMED4
ASAH1.1	2.88387e-234	1.1425	0.783	0.361	7.02857e-230	2	ASAH1
ATP1B1.2	2.58091e-232	1.20184	0.784	0.341	6.29019e-228	2	ATP1B1
HLA-DRB1.2	3.08322e-231	-2.76466	0.332	0.678	7.51441e-227	2	HLA-DRB1
PTPRF	6.08122e-231	1.58186	0.273	0.056	1.48212e-226	2	PTPRF
MED13	1.49992e-227	1.36796	0.444	0.135	3.65561e-223	2	MED13
HOPX.2	1.40084e-226	0.980062	0.715	0.292	3.41414e-222	2	HOPX
MAL	3.12011e-226	1.35453	0.259	0.052	7.60434e-222	2	MAL
HIST1H2AC	5.46998e-226	1.09934	0.417	0.119	1.33314e-221	2	HIST1H2AC
CD63.1	3.77702e-225	0.896859	0.902	0.672	9.20536e-221	2	CD63
IFT22	4.96972e-225	1.54188	0.268	0.055	1.21122e-220	2	IFT22
SNHG8.1	2.21373e-222	1.19428	0.67	0.295	5.39531e-218	2	SNHG8
SRGN.2	2.68638e-222	-4.17732	0.07	0.476	6.54724e-218	2	SRGN
TSPAN3	3.61686e-221	1.19228	0.45	0.138	8.81502e-217	2	TSPAN3
DUSP6.2	8.38585e-221	1.06704	0.652	0.254	2.0438e-216	2	DUSP6
OCLN	1.23934e-220	1.33082	0.29	0.064	3.02051e-216	2	OCLN
ZC2HC1A	5.0992e-220	1.34304	0.322	0.079	1.24278e-215	2	ZC2HC1A
RAB25	8.74535e-220	1.17254	0.355	0.09	2.13142e-215	2	RAB25
TMEM141	2.24388e-218	1.14196	0.473	0.152	5.46878e-214	2	TMEM141
COL8A1	3.6506e-218	1.04928	0.378	0.1	8.89725e-214	2	COL8A1
RBPMS	2.65173e-217	1.27371	0.337	0.084	6.46279e-213	2	RBPMS
GNAS.2	5.94905e-217	1.01138	0.895	0.631	1.4499e-212	2	GNAS
CMTM8	3.3174e-216	1.38443	0.273	0.059	8.08516e-212	2	CMTM8
MTCH1	1.0318e-215	1.09166	0.567	0.208	2.5147e-211	2	MTCH1
ECI1	2.78902e-214	1.19982	0.388	0.109	6.79741e-210	2	ECI1
INADL	6.66714e-214	1.28754	0.272	0.058	1.62491e-209	2	INADL
GPX4.1	2.18575e-213	0.979183	0.858	0.547	5.3271e-209	2	GPX4
SLC12A8	6.90033e-213	1.44374	0.26	0.054	1.68175e-208	2	SLC12A8
SMIM4	7.21642e-211	1.29098	0.381	0.109	1.75879e-206	2	SMIM4
AFAP1L2	5.97213e-210	1.33363	0.25	0.051	1.45553e-205	2	AFAP1L2
MAGEF1	6.87796e-210	1.26923	0.304	0.072	1.6763e-205	2	MAGEF1
ST3GAL5	1.5124e-209	1.29862	0.35	0.093	3.68601e-205	2	ST3GAL5
TMEM238	2.877e-209	0.917432	0.464	0.143	7.01183e-205	2	TMEM238
ACAA2	1.59351e-208	1.34047	0.387	0.113	3.8837e-204	2	ACAA2
CD74.2	5.78627e-208	-2.43291	0.533	0.739	1.41023e-203	2	CD74
PSMG1	1.12218e-207	1.30641	0.318	0.08	2.73497e-203	2	PSMG1
ZNF430	5.14592e-207	1.24153	0.352	0.095	1.25416e-202	2	ZNF430
COL14A1	5.45989e-207	1.38087	0.286	0.066	1.33068e-202	2	COL14A1
ABHD14A	1.92397e-205	1.21874	0.322	0.081	4.68911e-201	2	ABHD14A
COL4A3BP	4.00611e-203	1.07042	0.448	0.143	9.76368e-199	2	COL4A3BP
B2M	1.30826e-202	-0.729876	0.998	0.997	3.1885e-198	2	B2M
LPCAT2.1	2.58526e-202	1.13438	0.442	0.142	6.3008e-198	2	LPCAT2
MARCKSL1	2.75675e-202	0.949419	0.53	0.185	6.71874e-198	2	MARCKSL1
FUCA1	5.95076e-202	1.01639	0.47	0.154	1.45032e-197	2	FUCA1
MALL	7.59554e-202	1.31469	0.25	0.053	1.85119e-197	2	MALL
FKBP2	3.46004e-200	1.05402	0.692	0.317	8.4328e-196	2	FKBP2
PRDX5.2	1.07157e-199	0.953791	0.823	0.451	2.61164e-195	2	PRDX5
LIPH	3.78707e-199	1.22462	0.278	0.064	9.22985e-195	2	LIPH
GINM1	6.35351e-199	1.01588	0.492	0.169	1.54848e-194	2	GINM1
CLN5	2.52344e-198	1.23638	0.36	0.102	6.15014e-194	2	CLN5
ST3GAL1	1.61752e-197	1.32683	0.32	0.084	3.94222e-193	2	ST3GAL1
HLA-DPA1.2	2.69521e-197	-3.04019	0.216	0.567	6.56877e-193	2	HLA-DPA1
GALNT7	7.25517e-197	1.2671	0.307	0.078	1.76823e-192	2	GALNT7
FARP1	5.02084e-196	1.18986	0.346	0.095	1.22368e-191	2	FARP1
IGFBP6	6.1658e-196	0.824396	0.418	0.13	1.50273e-191	2	IGFBP6
TMEM50B	1.23715e-194	1.07759	0.453	0.15	3.01518e-190	2	TMEM50B
NDUFA4.1	1.76747e-194	0.848209	0.871	0.605	4.30767e-190	2	NDUFA4
RRBP1.1	1.78864e-194	1.03944	0.663	0.29	4.35927e-190	2	RRBP1
SNX1	2.28754e-194	1.10592	0.433	0.138	5.57519e-190	2	SNX1
RCN2	1.53211e-193	1.06644	0.507	0.18	3.73405e-189	2	RCN2
SELENBP1	1.6757e-192	1.29817	0.279	0.066	4.08402e-188	2	SELENBP1
ODC1	5.3766e-192	0.917269	0.446	0.145	1.31039e-187	2	ODC1
KRT8.2	7.09592e-191	0.58303	0.643	0.236	1.72942e-186	2	KRT8
PCP4	1.69314e-190	1.39274	0.293	0.073	4.12652e-186	2	PCP4
GLCCI1	2.71729e-190	1.0386	0.327	0.087	6.62259e-186	2	GLCCI1
TIPARP	1.59812e-189	1.16819	0.348	0.099	3.89494e-185	2	TIPARP
DPM3	3.07294e-189	1.03024	0.483	0.168	7.48937e-185	2	DPM3
CFAP97	2.95216e-188	1.01318	0.453	0.151	7.19502e-184	2	CFAP97
NDUFA5	7.66919e-188	0.94113	0.559	0.214	1.86913e-183	2	NDUFA5
CD320	7.80515e-188	1.1537	0.327	0.088	1.90227e-183	2	CD320
CD24.1	1.60102e-187	0.708665	0.745	0.31	3.90202e-183	2	CD24
ZNF431	2.08557e-187	1.13823	0.383	0.115	5.08295e-183	2	ZNF431
ZDHHC2	2.75033e-187	1.33969	0.35	0.101	6.7031e-183	2	ZDHHC2
HLA-DRA.2	1.69946e-186	-3.39578	0.363	0.637	4.14192e-182	2	HLA-DRA
CAT	2.12794e-186	1.20109	0.491	0.182	5.18622e-182	2	CAT
VPS13D	2.14934e-186	1.2335	0.262	0.061	5.23837e-182	2	VPS13D
DBP	1.74615e-185	1.27106	0.305	0.08	4.25571e-181	2	DBP
LMBRD1	1.49178e-184	1.06603	0.437	0.147	3.63577e-180	2	LMBRD1
ATP1A1.2	2.26818e-184	0.907495	0.578	0.227	5.528e-180	2	ATP1A1
PCBD1	1.40008e-183	0.988473	0.466	0.161	3.41228e-179	2	PCBD1
PRDX2.1	4.02713e-183	0.872163	0.657	0.276	9.81493e-179	2	PRDX2
ITM2C	4.80344e-183	1.13351	0.395	0.125	1.17069e-178	2	ITM2C
CD47.1	1.86275e-182	1.02082	0.644	0.292	4.5399e-178	2	CD47
TMEM9	4.6498e-182	1.2778	0.29	0.074	1.13325e-177	2	TMEM9
MTUS1	7.22245e-182	1.03555	0.338	0.095	1.76026e-177	2	MTUS1
DSTN.2	1.32967e-181	0.86008	0.717	0.35	3.24068e-177	2	DSTN
S100A6.2	1.33877e-181	0.625658	1	0.929	3.26284e-177	2	S100A6
CXXC5	5.35436e-181	1.11271	0.291	0.074	1.30496e-176	2	CXXC5
FBXO7	5.95633e-181	1.0859	0.402	0.129	1.45168e-176	2	FBXO7
LTBP3	5.38985e-180	1.05586	0.364	0.108	1.31361e-175	2	LTBP3
PAM	5.42064e-180	1.08434	0.339	0.096	1.32112e-175	2	PAM
HSP90B1.1	1.07374e-178	0.987066	0.887	0.636	2.61693e-174	2	HSP90B1
SERINC2	9.6132e-178	1.09322	0.282	0.071	2.34293e-173	2	SERINC2
DPP4	5.58126e-176	0.966366	0.315	0.085	1.36026e-171	2	DPP4
TMED3	1.23759e-175	1.09824	0.381	0.119	3.01626e-171	2	TMED3
P4HTM	9.54335e-175	1.21423	0.262	0.064	2.32591e-170	2	P4HTM
ZNRF1	1.86128e-174	0.898861	0.284	0.072	4.53632e-170	2	ZNRF1
SPINT1	6.45319e-174	0.991652	0.352	0.103	1.57277e-169	2	SPINT1
MXRA8	1.50273e-173	0.808529	0.31	0.083	3.66246e-169	2	MXRA8
HOOK2	1.5398e-173	1.24517	0.304	0.083	3.75281e-169	2	HOOK2
AHCYL1	2.24006e-173	1.09318	0.397	0.13	5.45948e-169	2	AHCYL1
TCEA3	2.96774e-173	1.09361	0.284	0.073	7.23298e-169	2	TCEA3
SNRPN	1.75721e-172	0.877528	0.52	0.196	4.28267e-168	2	SNRPN
HYI	6.639e-172	1.15598	0.293	0.078	1.61806e-167	2	HYI
HLA-DPB1.2	3.57748e-170	-3.09606	0.227	0.54	8.71903e-166	2	HLA-DPB1
TJP1	1.16328e-169	0.910342	0.348	0.103	2.83515e-165	2	TJP1
PLXNB2	3.34314e-169	1.10585	0.34	0.101	8.14791e-165	2	PLXNB2
PTPRC.1	3.84344e-169	-3.08205	0.084	0.434	9.36724e-165	2	PTPRC
GNG12	9.23664e-169	1.05092	0.272	0.069	2.25115e-164	2	GNG12
TMEM205	1.44116e-168	0.998797	0.44	0.154	3.5124e-164	2	TMEM205
PSD3	2.70029e-167	1.17898	0.275	0.071	6.58114e-163	2	PSD3
CIRBP.2	3.64832e-166	0.929161	0.758	0.441	8.89168e-162	2	CIRBP
TTC3.1	3.99377e-166	0.877222	0.594	0.25	9.73362e-162	2	TTC3
FIS1.1	1.84386e-165	0.89035	0.679	0.325	4.49386e-161	2	FIS1
GSTP1.2	6.41922e-165	0.738798	0.91	0.593	1.56449e-160	2	GSTP1
GOLGA8A	9.76512e-165	0.909613	0.362	0.112	2.37996e-160	2	GOLGA8A
SLC44A1	1.8292e-163	1.09824	0.33	0.099	4.45813e-159	2	SLC44A1
CD59.2	2.2166e-163	0.752924	0.658	0.301	5.40229e-159	2	CD59
MAL2	3.0166e-163	0.740695	0.387	0.122	7.35205e-159	2	MAL2
PNKD	3.0814e-163	0.893409	0.48	0.178	7.50999e-159	2	PNKD
RBM47	3.23139e-163	1.02031	0.353	0.11	7.87555e-159	2	RBM47
SNX5	3.98494e-163	0.904414	0.462	0.169	9.7121e-159	2	SNX5
ZNF770	6.80531e-163	1.06511	0.286	0.078	1.65859e-158	2	ZNF770
RPL12.1	5.72227e-162	0.679022	0.933	0.844	1.39463e-157	2	RPL12
TMSB10.2	2.26772e-161	-0.809803	0.988	0.97	5.52688e-157	2	TMSB10
ATP11A	2.72688e-161	1.24723	0.287	0.079	6.64594e-157	2	ATP11A
PHLDA2	1.04705e-160	0.834743	0.376	0.12	2.55186e-156	2	PHLDA2
RAB27A	5.75554e-160	0.816341	0.404	0.135	1.40274e-155	2	RAB27A
CD151	5.26e-159	0.828574	0.52	0.203	1.28197e-154	2	CD151
LGALS3.2	9.10775e-159	0.639402	0.941	0.572	2.21974e-154	2	LGALS3
CHID1	1.10985e-157	1.05309	0.345	0.108	2.70492e-153	2	CHID1
PIGP	1.36332e-157	1.03687	0.364	0.119	3.32269e-153	2	PIGP
HLA-E	1.78095e-157	-1.59521	0.54	0.703	4.34053e-153	2	HLA-E
NDUFB2.1	1.04593e-156	0.812548	0.838	0.524	2.54914e-152	2	NDUFB2
PRSS23	1.22081e-156	1.28469	0.443	0.167	2.97535e-152	2	PRSS23
COPRS	1.56811e-156	1.0473	0.353	0.114	3.82179e-152	2	COPRS
FAM3C	2.93363e-156	0.699334	0.536	0.211	7.14984e-152	2	FAM3C
FBXO21	5.86173e-156	1.00556	0.288	0.08	1.42862e-151	2	FBXO21
ALG5	2.19836e-155	0.982901	0.385	0.131	5.35784e-151	2	ALG5
TPT1.2	1.73676e-154	0.46491	0.992	0.952	4.23284e-150	2	TPT1
LMO7	2.69216e-154	0.880703	0.35	0.11	6.56133e-150	2	LMO7
APP	6.37792e-154	0.514493	0.499	0.186	1.55443e-149	2	APP
MYL6B	1.2033e-153	1.12626	0.296	0.086	2.93269e-149	2	MYL6B
ATL2	4.25309e-153	0.960858	0.336	0.104	1.03656e-148	2	ATL2
CFAP36	4.857e-153	0.922565	0.31	0.091	1.18375e-148	2	CFAP36
BORCS7	1.06059e-152	0.984418	0.389	0.134	2.58487e-148	2	BORCS7
NRIP1	3.3739e-151	1.14333	0.327	0.103	8.22287e-147	2	NRIP1
SYPL1	1.58334e-150	0.840429	0.498	0.196	3.85891e-146	2	SYPL1
C4orf48.1	2.39689e-150	1.07903	0.587	0.273	5.8417e-146	2	C4orf48
NME3.1	3.27816e-150	0.840419	0.554	0.236	7.98952e-146	2	NME3
OCIAD2.2	5.38592e-150	0.628234	0.567	0.228	1.31266e-145	2	OCIAD2
CTTN	1.42377e-149	0.802938	0.4	0.136	3.47002e-145	2	CTTN
ARL1	3.91569e-149	0.829601	0.459	0.174	9.54332e-145	2	ARL1
CUTA.1	2.28627e-148	0.797398	0.708	0.357	5.5721e-144	2	CUTA
BTG1	2.90529e-148	-2.01785	0.362	0.607	7.08077e-144	2	BTG1
METTL7A	4.96361e-148	1.01859	0.323	0.101	1.20973e-143	2	METTL7A
TPMT	5.34425e-148	0.973931	0.332	0.106	1.3025e-143	2	TPMT
TMEM59.1	7.11725e-148	0.940568	0.755	0.468	1.73462e-143	2	TMEM59
MYH10	1.14596e-147	0.990085	0.313	0.095	2.79293e-143	2	MYH10
MAP3K1	1.31903e-147	0.907983	0.376	0.128	3.21475e-143	2	MAP3K1
ID4	3.43166e-147	0.896828	0.428	0.154	8.36363e-143	2	ID4
TSPAN31	6.51238e-147	1.0274	0.301	0.09	1.5872e-142	2	TSPAN31
NRP2.1	1.60864e-146	0.860942	0.42	0.153	3.92059e-142	2	NRP2
RPL5.1	3.79961e-146	0.582851	0.944	0.791	9.2604e-142	2	RPL5
PPFIBP1	6.8041e-146	0.799238	0.305	0.091	1.6583e-141	2	PPFIBP1
RPL41.1	1.67507e-145	0.562226	0.976	0.929	4.08248e-141	2	RPL41
HINT1.2	2.04066e-145	0.772237	0.841	0.596	4.97351e-141	2	HINT1
HDDC2	2.08112e-145	0.956316	0.338	0.11	5.0721e-141	2	HDDC2
RPL3.1	3.30956e-145	0.526162	0.969	0.866	8.06607e-141	2	RPL3
PDIA4	6.81806e-145	0.91461	0.45	0.174	1.6617e-140	2	PDIA4
C12orf49	2.20064e-144	1.0888	0.304	0.093	5.36339e-140	2	C12orf49
MLLT4	5.00946e-144	0.746947	0.44	0.162	1.2209e-139	2	MLLT4
HLA-DQA1.2	5.4871e-144	-3.65269	0.084	0.391	1.33732e-139	2	HLA-DQA1
CCNI.1	1.83137e-143	0.813747	0.797	0.521	4.4634e-139	2	CCNI
PLD3.1	5.05462e-143	0.861923	0.408	0.147	1.23191e-138	2	PLD3
ECE1	8.91639e-143	0.81178	0.333	0.106	2.1731e-138	2	ECE1
GOLGA8B	1.35587e-142	0.972924	0.287	0.084	3.30454e-138	2	GOLGA8B
FNBP1L	2.35827e-141	1.00031	0.27	0.077	5.74759e-137	2	FNBP1L
SLC34A2.2	3.23601e-141	0.771216	0.707	0.329	7.8868e-137	2	SLC34A2
ARPC1A	5.7662e-141	0.893056	0.372	0.129	1.40534e-136	2	ARPC1A
KCNJ15	2.74925e-140	1.05134	0.272	0.078	6.70046e-136	2	KCNJ15
PERP.1	3.08521e-140	0.407999	0.583	0.232	7.51926e-136	2	PERP
LAPTM4A.1	3.14447e-140	0.729526	0.737	0.403	7.66371e-136	2	LAPTM4A
SNHG25	5.50234e-140	1.31573	0.273	0.081	1.34103e-135	2	SNHG25
TYROBP.2	2.29484e-139	-4.34664	0.062	0.357	5.59299e-135	2	TYROBP
CLIP4	7.97701e-139	1.02372	0.27	0.078	1.94416e-134	2	CLIP4
CLDN16	1.25329e-138	1.41233	0.262	0.076	3.05452e-134	2	CLDN16
KRT7.1	4.76665e-138	0.396117	0.761	0.335	1.16173e-133	2	KRT7
SEPW1.2	1.57608e-137	0.844696	0.652	0.333	3.84123e-133	2	SEPW1
SKP1.2	2.65642e-137	0.807803	0.788	0.53	6.47423e-133	2	SKP1
PLA2G16.2	6.76468e-137	0.710344	0.564	0.242	1.64869e-132	2	PLA2G16
ATRAID.2	1.07793e-136	0.755623	0.585	0.265	2.62712e-132	2	ATRAID
POLR2I	8.54698e-136	0.776758	0.478	0.194	2.08307e-131	2	POLR2I
SSR3.1	1.17443e-135	0.979964	0.639	0.337	2.86233e-131	2	SSR3
HEBP1	1.78104e-135	0.889871	0.369	0.131	4.34075e-131	2	HEBP1
C7orf55	2.2751e-135	0.903899	0.308	0.098	5.54488e-131	2	C7orf55
HLA-A	3.57554e-135	-1.16355	0.779	0.812	8.71432e-131	2	HLA-A
NFKBIA.2	5.58926e-135	-2.09306	0.305	0.566	1.36221e-130	2	NFKBIA
GPX3	3.40373e-134	0.828388	0.492	0.201	8.29557e-130	2	GPX3
RPS24.1	3.43878e-134	0.506828	0.976	0.919	8.38099e-130	2	RPS24
NDUFC1.1	4.51744e-134	0.786458	0.652	0.329	1.10099e-129	2	NDUFC1
CSRP1	3.64265e-133	0.778243	0.381	0.138	8.87787e-129	2	CSRP1
MCFD2	2.85129e-132	0.818076	0.343	0.117	6.94917e-128	2	MCFD2
SVIP	1.11814e-131	0.822936	0.351	0.122	2.72513e-127	2	SVIP
PIN4	1.13765e-131	0.806653	0.393	0.145	2.77268e-127	2	PIN4
TPD52	1.20718e-131	0.887104	0.296	0.093	2.94214e-127	2	TPD52
CERS6	3.23403e-131	1.06218	0.258	0.076	7.88197e-127	2	CERS6
RHBDD2	6.95243e-131	0.832157	0.315	0.103	1.69445e-126	2	RHBDD2
C19orf33	2.8593e-130	0.708222	0.358	0.123	6.96868e-126	2	C19orf33
METTL9	3.05263e-130	0.782737	0.454	0.182	7.43987e-126	2	METTL9
KAT6B	1.09928e-129	0.798867	0.322	0.106	2.67916e-125	2	KAT6B
NUDT16L1	8.32155e-129	1.07626	0.254	0.075	2.02813e-124	2	NUDT16L1
SOX4.1	1.12485e-128	0.46909	0.607	0.264	2.74147e-124	2	SOX4
DAP	3.20032e-128	0.982921	0.293	0.094	7.79982e-124	2	DAP
DDIT3	4.43387e-128	0.880068	0.482	0.2	1.08062e-123	2	DDIT3
NMRK1	1.28265e-127	0.844905	0.258	0.076	3.12608e-123	2	NMRK1
CAMTA1.1	1.56371e-127	0.737302	0.516	0.226	3.81108e-123	2	CAMTA1
UBE2E3	1.23818e-126	0.884398	0.35	0.124	3.01769e-122	2	UBE2E3
IGBP1	1.39394e-126	0.800611	0.385	0.144	3.39731e-122	2	IGBP1
ARHGAP29	2.00808e-126	0.403544	0.379	0.133	4.8941e-122	2	ARHGAP29
LMAN1.1	8.68612e-126	0.668066	0.609	0.289	2.11698e-121	2	LMAN1
STUB1	1.06975e-125	0.690903	0.474	0.196	2.60719e-121	2	STUB1
PGRMC2	1.12547e-124	0.919106	0.271	0.084	2.743e-120	2	PGRMC2
CCL4.2	1.23205e-124	-3.48341	0.164	0.441	3.00275e-120	2	CCL4
ABI2	8.7839e-124	0.798765	0.298	0.097	2.14081e-119	2	ABI2
NFIB	2.35613e-123	0.64716	0.309	0.101	5.74236e-119	2	NFIB
CYSTM1	2.36759e-123	0.596339	0.487	0.202	5.77029e-119	2	CYSTM1
BCAM	2.50185e-123	0.777603	0.274	0.085	6.09751e-119	2	BCAM
REEP5	1.07801e-122	0.679668	0.715	0.378	2.62734e-118	2	REEP5
COX7C.1	1.56564e-122	0.630646	0.867	0.634	3.81577e-118	2	COX7C
LAPTM5.2	3.28562e-122	-3.38594	0.042	0.319	8.00771e-118	2	LAPTM5
HCST.1	1.8424e-121	-3.32213	0.063	0.339	4.49029e-117	2	HCST
CCND2.1	2.87159e-121	0.53182	0.568	0.253	6.99864e-117	2	CCND2
RGS1.1	4.97022e-121	-3.36439	0.076	0.351	1.21134e-116	2	RGS1
DCBLD2	1.74237e-120	0.783266	0.257	0.078	4.24649e-116	2	DCBLD2
ATP6V1D	2.19345e-120	0.742339	0.427	0.172	5.34587e-116	2	ATP6V1D
CCDC80	2.99671e-120	0.967355	0.295	0.102	7.30358e-116	2	CCDC80
TM2D1	1.14481e-119	0.852767	0.345	0.125	2.79013e-115	2	TM2D1
PDIA3.1	4.52328e-119	0.7736	0.713	0.411	1.10241e-114	2	PDIA3
RTN3	8.17302e-119	0.661484	0.462	0.194	1.99193e-114	2	RTN3
GRAMD3	1.11108e-118	0.782211	0.33	0.115	2.70792e-114	2	GRAMD3
PFN1.2	1.52432e-118	-1.4853	0.686	0.709	3.71506e-114	2	PFN1
ITGA3	1.87415e-118	0.883476	0.278	0.089	4.56767e-114	2	ITGA3
TMEM14B.2	3.25499e-118	0.65053	0.588	0.28	7.93307e-114	2	TMEM14B
ATPIF1.1	1.89559e-117	0.668076	0.756	0.434	4.61994e-113	2	ATPIF1
KLHDC2	2.28545e-117	0.710655	0.33	0.116	5.57011e-113	2	KLHDC2
GMFG.1	4.43863e-116	-3.434	0.036	0.302	1.08178e-111	2	GMFG
MGAT4B	6.21762e-116	0.896285	0.264	0.084	1.51536e-111	2	MGAT4B
GTF2I	6.83944e-116	0.633059	0.578	0.271	1.66691e-111	2	GTF2I
AIG1	3.51566e-115	0.852737	0.304	0.104	8.56836e-111	2	AIG1
PON2	5.11735e-115	0.676236	0.352	0.129	1.2472e-110	2	PON2
VEZT	5.72434e-115	0.863253	0.31	0.108	1.39514e-110	2	VEZT
RRAS	5.90167e-115	0.696513	0.346	0.127	1.43836e-110	2	RRAS
TCEAL4	1.26821e-114	0.666632	0.428	0.174	3.09089e-110	2	TCEAL4
PDIA6.1	4.29294e-114	0.790521	0.664	0.367	1.04628e-109	2	PDIA6
HSPA5.1	2.24753e-113	0.81487	0.734	0.443	5.47767e-109	2	HSPA5
SEC11A.2	2.32381e-113	0.703003	0.679	0.37	5.6636e-109	2	SEC11A
SEP15.2	3.62784e-113	0.687479	0.58	0.282	8.84176e-109	2	SEP15
MRPS26	3.64002e-113	0.655577	0.361	0.135	8.87146e-109	2	MRPS26
SLC39A10	2.0816e-112	0.902162	0.388	0.155	5.07329e-108	2	SLC39A10
RAD23B	2.59393e-112	0.738775	0.331	0.12	6.32192e-108	2	RAD23B
DPY30	3.25623e-112	0.694217	0.441	0.188	7.93608e-108	2	DPY30
TMEM106B	3.69786e-112	0.723633	0.313	0.11	9.01241e-108	2	TMEM106B
SMIM19	4.55554e-112	0.694657	0.356	0.134	1.11028e-107	2	SMIM19
ADGRG1	8.45406e-112	0.763878	0.314	0.111	2.06042e-107	2	ADGRG1
ZFAS1.2	1.24309e-111	0.585036	0.798	0.462	3.02966e-107	2	ZFAS1
EMP2	2.44158e-111	0.704031	0.319	0.113	5.95062e-107	2	EMP2
SEC63	1.00045e-110	0.584729	0.393	0.155	2.43831e-106	2	SEC63
XIST	1.14858e-110	1.12463	0.301	0.11	2.79931e-106	2	XIST
DDRGK1	1.48836e-110	0.659421	0.382	0.15	3.62742e-106	2	DDRGK1
TWF1	2.05e-110	0.718951	0.35	0.132	4.99625e-106	2	TWF1
ITSN2.1	2.1844e-110	0.723651	0.454	0.198	5.32381e-106	2	ITSN2
LRPAP1	2.21202e-110	0.607343	0.495	0.221	5.39115e-106	2	LRPAP1
ADK	4.50913e-110	0.935698	0.253	0.081	1.09897e-105	2	ADK
GPRC5A	6.91745e-110	0.716961	0.302	0.104	1.68592e-105	2	GPRC5A
RYK	1.82864e-109	0.762112	0.259	0.083	4.45677e-105	2	RYK
SVIL	4.85555e-109	0.663109	0.388	0.153	1.18339e-104	2	SVIL
REEP3	9.41648e-109	0.609919	0.366	0.141	2.29498e-104	2	REEP3
HLA-DRB5.2	1.0902e-108	-2.79066	0.234	0.459	2.65703e-104	2	HLA-DRB5
IER3IP1	1.36479e-108	0.735022	0.396	0.162	3.32627e-104	2	IER3IP1
MESDC2	4.15495e-108	0.642993	0.499	0.227	1.01264e-103	2	MESDC2
TMEM179B	4.36789e-108	0.669101	0.428	0.182	1.06454e-103	2	TMEM179B
MRPL43	1.31473e-107	0.735467	0.402	0.167	3.20425e-103	2	MRPL43
RAB13	1.76974e-107	0.590882	0.416	0.17	4.31322e-103	2	RAB13
NDUFS5.1	2.00023e-107	0.647205	0.74	0.439	4.87497e-103	2	NDUFS5
MPG	4.06213e-107	0.643816	0.371	0.144	9.90022e-103	2	MPG
CYB5A	4.17101e-107	0.699712	0.32	0.118	1.01656e-102	2	CYB5A
ZMYND11	4.78457e-107	0.730256	0.284	0.097	1.1661e-102	2	ZMYND11
APMAP	5.73778e-107	0.682848	0.383	0.153	1.39841e-102	2	APMAP
SCPEP1.1	1.9981e-106	0.744142	0.353	0.137	4.86978e-102	2	SCPEP1
KLF6.1	2.05793e-106	-1.50183	0.387	0.599	5.01559e-102	2	KLF6
CALM2.1	4.02554e-106	0.604028	0.836	0.593	9.81106e-102	2	CALM2
CCL4L2.1	5.90152e-106	-2.97177	0.154	0.414	1.43832e-101	2	CCL4L2
RPL34.1	1.55542e-105	0.448866	0.964	0.903	3.79086e-101	2	RPL34
RAB11B	3.00027e-105	0.650717	0.405	0.167	7.31226e-101	2	RAB11B
MEAF6	3.52496e-105	0.602004	0.484	0.219	8.59103e-101	2	MEAF6
ZFAND6.1	4.39058e-105	0.688978	0.424	0.181	1.07007e-100	2	ZFAND6
KDELR1.1	9.2244e-105	0.561585	0.61	0.302	2.24817e-100	2	KDELR1
IFITM2.2	9.47168e-105	-4.0403	0.038	0.281	2.30844e-100	2	IFITM2
HMGN1.1	1.1356e-104	0.634475	0.773	0.493	2.76769e-100	2	HMGN1
TUBB4B	2.22025e-104	0.574955	0.482	0.216	5.4112e-100	2	TUBB4B
BDH2	2.55033e-104	0.843194	0.281	0.097	6.21566e-100	2	BDH2
MYO6	3.33474e-104	0.617703	0.274	0.092	8.12742e-100	2	MYO6
SARAF.1	4.35146e-104	0.701661	0.747	0.501	1.06054e-99	2	SARAF
TATDN1	7.65188e-104	0.753741	0.322	0.121	1.86492e-99	2	TATDN1
ROMO1.1	9.45069e-104	0.681745	0.535	0.258	2.30332e-99	2	ROMO1
RPL10A.1	3.41059e-103	0.504419	0.915	0.734	8.31228e-99	2	RPL10A
PTS	3.52957e-103	0.806161	0.269	0.092	8.60226e-99	2	PTS
LCP1	4.88433e-103	-2.54902	0.088	0.343	1.19041e-98	2	LCP1
CLTA.1	3.00831e-102	0.605334	0.748	0.448	7.33185e-98	2	CLTA
SEPP1	1.81487e-101	-0.481913	0.377	0.146	4.4232e-97	2	SEPP1
AHI1	1.86525e-101	0.589556	0.282	0.098	4.54599e-97	2	AHI1
BST2	2.01717e-101	-1.54909	0.133	0.414	4.91626e-97	2	BST2
NPM1.1	3.14924e-101	0.555206	0.889	0.66	7.67532e-97	2	NPM1
BASP1.1	3.19094e-101	0.580703	0.388	0.159	7.77696e-97	2	BASP1
LYRM2	4.21979e-101	0.617244	0.32	0.12	1.02845e-96	2	LYRM2
ARL3	1.18409e-100	0.682111	0.321	0.121	2.88586e-96	2	ARL3
ALKBH7	1.57234e-100	0.607164	0.456	0.202	3.83211e-96	2	ALKBH7
STX12	1.86252e-100	0.733748	0.353	0.141	4.53932e-96	2	STX12
POLR2L.2	7.28198e-100	0.655495	0.688	0.397	1.77476e-95	2	POLR2L
NAE1	1.97832e-99	0.633696	0.277	0.097	4.82155e-95	2	NAE1
COTL1.2	2.45551e-99	-2.87422	0.115	0.351	5.98457e-95	2	COTL1
YIPF6	2.91442e-99	0.754282	0.272	0.095	7.10301e-95	2	YIPF6
SIL1	5.9565e-99	0.789025	0.278	0.1	1.45172e-94	2	SIL1
GPAA1	6.28963e-99	0.885471	0.265	0.093	1.53291e-94	2	GPAA1
LMO4	8.00869e-99	0.621919	0.388	0.162	1.95188e-94	2	LMO4
TMED10.1	9.63003e-99	0.578433	0.51	0.242	2.34703e-94	2	TMED10
HMGN3.1	1.08335e-98	0.622455	0.613	0.323	2.64033e-94	2	HMGN3
LYZ.2	1.70838e-98	-3.95649	0.076	0.313	4.16367e-94	2	LYZ
LGALS1.2	2.10912e-98	-1.5915	0.508	0.64	5.14035e-94	2	LGALS1
HMGN2.1	3.95584e-98	0.572855	0.722	0.445	9.64119e-94	2	HMGN2
NDUFB11.2	4.53796e-98	0.635714	0.641	0.35	1.10599e-93	2	NDUFB11
WASL	1.01726e-97	0.611834	0.308	0.114	2.47927e-93	2	WASL
C7orf50	1.38117e-97	0.644786	0.352	0.142	3.36619e-93	2	C7orf50
TMEM30A	1.92006e-97	0.575121	0.416	0.179	4.67956e-93	2	TMEM30A
NFIC	2.82991e-97	0.68847	0.361	0.147	6.89705e-93	2	NFIC
CORO1A	3.65978e-97	-3.18488	0.064	0.299	8.91962e-93	2	CORO1A
TMBIM6.1	3.97359e-97	0.634214	0.797	0.582	9.68444e-93	2	TMBIM6
CKB	4.00262e-97	0.316762	0.369	0.146	9.75518e-93	2	CKB
PTRHD1	6.56372e-97	0.691087	0.333	0.13	1.59971e-92	2	PTRHD1
ATP6AP2.2	1.82155e-96	0.603036	0.61	0.32	4.43947e-92	2	ATP6AP2
MLEC	2.22707e-96	0.540581	0.418	0.181	5.42782e-92	2	MLEC
HCFC1R1	2.81848e-96	0.760757	0.281	0.102	6.8692e-92	2	HCFC1R1
DUSP2.2	2.87988e-96	-2.90727	0.088	0.327	7.01885e-92	2	DUSP2
MOCS2	2.99773e-96	0.783551	0.268	0.095	7.30607e-92	2	MOCS2
CCL3.2	3.16905e-96	-3.79045	0.089	0.323	7.7236e-92	2	CCL3
TMEM18	4.64622e-96	0.84412	0.26	0.092	1.13238e-91	2	TMEM18
ISCU	5.17212e-96	0.569177	0.622	0.324	1.26055e-91	2	ISCU
OCIAD1.2	5.39614e-96	0.565902	0.552	0.276	1.31515e-91	2	OCIAD1
FAM162A	5.59807e-96	0.597234	0.406	0.175	1.36436e-91	2	FAM162A
TKT.1	5.96877e-96	0.508703	0.522	0.248	1.45471e-91	2	TKT
TOMM20	6.4559e-96	0.553601	0.695	0.384	1.57343e-91	2	TOMM20
SEC62	7.57304e-96	0.574554	0.715	0.408	1.8457e-91	2	SEC62
ST13.1	8.94109e-96	0.5308	0.649	0.344	2.17912e-91	2	ST13
FCER1G.2	1.40424e-95	-4.16409	0.05	0.275	3.4224e-91	2	FCER1G
YWHAE.1	2.09863e-95	0.572664	0.742	0.431	5.11477e-91	2	YWHAE
LUC7L3.2	2.27182e-95	0.502325	0.538	0.258	5.53687e-91	2	LUC7L3
CXCR4.1	2.35525e-95	-3.71101	0.033	0.259	5.74022e-91	2	CXCR4
FRMD4B.1	4.14861e-95	0.644339	0.38	0.159	1.0111e-90	2	FRMD4B
CANX.1	4.27398e-95	0.576119	0.611	0.32	1.04165e-90	2	CANX
LONP2	4.69102e-95	0.648549	0.288	0.105	1.1433e-90	2	LONP2
CD37.1	5.20753e-95	-3.34318	0.031	0.259	1.26918e-90	2	CD37
MRPS23	8.15513e-95	0.632035	0.345	0.138	1.98757e-90	2	MRPS23
CCL5.2	9.09069e-95	-2.71134	0.14	0.379	2.21558e-90	2	CCL5
TCEAL3	9.92053e-95	0.724965	0.272	0.097	2.41783e-90	2	TCEAL3
TNFAIP3.1	1.62789e-94	-2.80817	0.067	0.304	3.96749e-90	2	TNFAIP3
RPS3A.1	1.69973e-94	0.406666	0.965	0.883	4.14257e-90	2	RPS3A
ALDH9A1	2.16071e-94	0.665794	0.305	0.116	5.26608e-90	2	ALDH9A1
TIMP3	6.84937e-94	-0.285866	0.329	0.125	1.66933e-89	2	TIMP3
CD53.1	1.30246e-93	-3.39741	0.032	0.257	3.17435e-89	2	CD53
PHPT1	1.49095e-93	0.594517	0.593	0.311	3.63374e-89	2	PHPT1
RPL7A	1.50069e-93	0.402167	0.952	0.87	3.65748e-89	2	RPL7A
IVD	2.41007e-93	0.64977	0.261	0.092	5.87383e-89	2	IVD
ARRDC3.1	3.19428e-93	0.610955	0.464	0.215	7.78509e-89	2	ARRDC3
AC090498.1.1	4.53097e-93	0.522151	0.635	0.331	1.10429e-88	2	AC090498.1
AGPAT2	5.80852e-93	0.698793	0.263	0.094	1.41565e-88	2	AGPAT2
ARHGAP5	5.9246e-93	0.60673	0.294	0.11	1.44394e-88	2	ARHGAP5
AFF1	1.58628e-92	0.599306	0.291	0.109	3.86608e-88	2	AFF1
ARHGDIB.2	2.71825e-92	-2.08582	0.287	0.469	6.62491e-88	2	ARHGDIB
AIF1.2	3.3528e-92	-4.15888	0.041	0.259	8.17145e-88	2	AIF1
ITGB2.2	4.77322e-92	-3.1685	0.038	0.263	1.16333e-87	2	ITGB2
CFL1.2	1.49456e-91	-1.15162	0.714	0.695	3.64253e-87	2	CFL1
BANF1.1	4.50901e-91	0.512307	0.556	0.278	1.09894e-86	2	BANF1
TBL1XR1	5.48558e-91	0.503495	0.433	0.192	1.33694e-86	2	TBL1XR1
LINC01420	3.01094e-90	0.577973	0.445	0.204	7.33825e-86	2	LINC01420
HSPA1A.1	3.23781e-90	-1.33519	0.472	0.658	7.89119e-86	2	HSPA1A
HSD17B4	1.22375e-89	0.624768	0.285	0.108	2.98253e-85	2	HSD17B4
MZT2B	1.23385e-89	0.543988	0.651	0.357	3.00714e-85	2	MZT2B
SPCS1	2.6657e-89	0.558067	0.704	0.415	6.49684e-85	2	SPCS1
SCOC	2.66837e-89	0.603826	0.324	0.129	6.50336e-85	2	SCOC
OGT	2.76249e-89	0.504255	0.254	0.09	6.73273e-85	2	OGT
UPF3A	3.63007e-89	0.622765	0.336	0.137	8.84722e-85	2	UPF3A
S100A10.2	7.7242e-89	-1.17568	0.531	0.686	1.88254e-84	2	S100A10
CD69.1	1.61146e-88	-2.88728	0.073	0.298	3.92745e-84	2	CD69
TECR	2.80616e-88	0.499379	0.391	0.169	6.83917e-84	2	TECR
PPIC	2.81485e-88	0.61883	0.315	0.125	6.86036e-84	2	PPIC
GTF2H5	7.13711e-88	0.56048	0.44	0.202	1.73946e-83	2	GTF2H5
PRDX3	7.48199e-88	0.601726	0.436	0.201	1.82351e-83	2	PRDX3
GABARAPL2.2	7.83674e-88	0.528127	0.644	0.359	1.90997e-83	2	GABARAPL2
SPTAN1	1.1193e-87	0.320814	0.42	0.183	2.72796e-83	2	SPTAN1
EIF3L	1.20462e-87	0.558878	0.444	0.205	2.93591e-83	2	EIF3L
SCCPDH	1.27129e-87	0.674113	0.253	0.09	3.0984e-83	2	SCCPDH
RHOBTB3	2.36171e-87	0.675357	0.268	0.099	5.75597e-83	2	RHOBTB3
ZSWIM7	2.65429e-87	0.586643	0.318	0.127	6.46903e-83	2	ZSWIM7
ARMC10	3.74862e-87	0.732056	0.268	0.1	9.13614e-83	2	ARMC10
HLA-DQA2.2	9.38159e-87	-2.53657	0.082	0.308	2.28648e-82	2	HLA-DQA2
IL32.1	3.13567e-86	-3.36623	0.074	0.291	7.64226e-82	2	IL32
FBXO9	7.75724e-86	0.663115	0.28	0.107	1.8906e-81	2	FBXO9
ACADVL	9.81594e-86	0.55816	0.405	0.183	2.39234e-81	2	ACADVL
UCP2.2	1.07704e-85	0.593957	0.475	0.234	2.62495e-81	2	UCP2
MYL12B.2	2.44457e-85	0.49624	0.881	0.666	5.9579e-81	2	MYL12B
FTL.2	4.47341e-85	-1.55632	0.968	0.931	1.09026e-80	2	FTL
NDUFAB1.2	5.66447e-85	0.506544	0.578	0.299	1.38054e-80	2	NDUFAB1
MT-CO2.1	2.1875e-84	0.377647	0.989	0.971	5.33138e-80	2	MT-CO2
NDUFAF3	2.47064e-84	0.517905	0.459	0.218	6.02144e-80	2	NDUFAF3
ISG15	1.01614e-83	-1.69251	0.239	0.458	2.47654e-79	2	ISG15
CTBP2	1.07242e-83	0.733196	0.264	0.1	2.61371e-79	2	CTBP2
FAM111A	4.04452e-83	0.615107	0.315	0.128	9.8573e-79	2	FAM111A
SMIM7	8.31186e-83	0.494587	0.401	0.18	2.02577e-78	2	SMIM7
RNMT	9.37893e-83	0.429326	0.415	0.189	2.28583e-78	2	RNMT
NDFIP1.2	1.22519e-82	0.572488	0.575	0.31	2.98602e-78	2	NDFIP1
EMC3	1.74668e-82	0.544025	0.323	0.134	4.257e-78	2	EMC3
TRIB1	2.51674e-82	0.595964	0.299	0.121	6.1338e-78	2	TRIB1
DNAJC3	2.89049e-82	0.581485	0.395	0.181	7.0447e-78	2	DNAJC3
ADI1	4.5821e-82	0.624487	0.36	0.158	1.11675e-77	2	ADI1
PRDX1.2	4.61134e-82	0.537391	0.832	0.582	1.12388e-77	2	PRDX1
PPIL4	6.14074e-82	0.556257	0.322	0.133	1.49662e-77	2	PPIL4
UNC50	9.46373e-82	0.603894	0.328	0.138	2.3065e-77	2	UNC50
TPM4.1	1.60434e-81	-2.35857	0.127	0.34	3.9101e-77	2	TPM4
TTC19	1.67948e-81	0.617585	0.272	0.104	4.09323e-77	2	TTC19
RHEB.1	2.20508e-81	0.498769	0.533	0.273	5.37422e-77	2	RHEB
SRSF10	2.2069e-80	0.465792	0.55	0.283	5.37866e-76	2	SRSF10
SMDT1	3.41943e-80	0.471223	0.574	0.304	8.33384e-76	2	SMDT1
CLPTM1L	5.01476e-80	0.547522	0.278	0.109	1.2222e-75	2	CLPTM1L
EIF1AX.1	5.86537e-80	0.48773	0.473	0.235	1.42951e-75	2	EIF1AX
THUMPD3-AS1	1.22146e-79	0.615318	0.265	0.102	2.97694e-75	2	THUMPD3-AS1
SDF2L1	1.62741e-79	0.573003	0.389	0.179	3.96633e-75	2	SDF2L1
FYB.1	2.06058e-79	-2.64753	0.048	0.255	5.02203e-75	2	FYB
MRFAP1.1	7.97278e-79	0.475683	0.454	0.219	1.94313e-74	2	MRFAP1
SERINC1	8.3721e-79	0.45391	0.426	0.2	2.04045e-74	2	SERINC1
[truncated: 11,513 more rows]
